# Supplementary material for: Signaling Pathways Involved in Myocardial Ischemia–Reperfusion Injury and Cardioprotection: A Systematic Review of Transcriptomic Studies in Sus scrofa
Source: J Cardiovasc Dev Dis. 2022 Apr 26;9(5):132. doi: 10.3390/jcdd9050132 (PMC9145716; doi:10.3390/jcdd9050132)
Supplement: Supplementary file 1 [file jcdd-09-00132-s001.zip › SupplementaryFile1.xlsx]

## Sheet: Contents
Contents
Supplementary Table 1. List of DEGs (myocardial IRI vs. control) reported in each publication
Supplementary Table 2. List of DEGs in cardioprotective interventions

## Sheet: sTable1
Supplementary Table 1. List of DEGs (myocardial IRI vs. control) reported in each publication
Chilukoti et al. 2018				Esposito ML et al. 2018		Hinkel et al. 2020		Kaikkonen et al. 2017				Lukovic et al. 2019								Zimmermann et al. 2017						Pavo et al. 2014
Infract core (28 days)		Border zone (overlap w/Infract 28 days)		Infarct core (2 h)		Border zone (33 days)		Infarct core (1 day)		Border zone (1 day)		Infarct core (3 h)		Infarct core (3 days)		Remote zone (3 h)		Remote zone (3 days)		Infarct Core (1 day)		Border zone (1 day)		Remote zone (1 day)		Infarct core (60 days)		Border zone (60 days)
GeneSymbol	Direction	GeneSymbol	Direction	GeneSymbol	Direction	GeneSymbol	Direction	GeneSymbol	Direction	GeneSymbol	Direction	GeneSymbol	Direction	GeneSymbol	Direction	GeneSymbol	Direction	GeneSymbol	Direction	GeneSymbol	Direction	GeneSymbol	Direction	GeneSymbol	Direction	GeneSymbol	Direction	GeneSymbol	Direction
PRSS35	up	SFRP2	up	CXCL8	up	ITGBL1	up	IL-1beta	up	IL-1beta	up	ALPHA-1A	up	ALPHA-1A	up	ALPHA-1A	up	FN1	up	IL8;LOC100620730;AMCF-I;CXCL8	up	PTGFR	up	MYO5B	up	LYZ	up	PTF-BETA	up
SFRP2	up	TNC	up	ATF3	up	IL10RB	up	GPR84	up	GPR84	up	HK2	up	HK2	up	HK2	up	HK2	up	LOC100628107;ARG1	up	MYO5B	up	LOC100621791;C10orf10	up	CTHRC1	up	POSTN	up
TNC	up	CRABP1	up	FOS	up	ACAN	up	S100A12	up	CXCL14	up	PRKCA	up	ELK4	up	CTNNA3	up	APOE	up	TCN1	up	DDN	up	NR1D1	up	POSTN	up	CTHRC1	up
CRABP1	up	PTN	up	DNAJB1	up	COL11A1	up	LIF	up	S100A12	up	DOCK5	up	PRKCA	up	ADORA3	up	THBS1	up	S100A12;CAGC	up	PTGFR	up	ADCYAP1R1;LOC100624748;PAC1	up	PTF-BETA	up	MYL1	up
PTN	up	ETV6	up	DUSP5	up	COL8A2	up	S100A8	up	SLC11A1	up	NEXN	up	ADORA3	up	PRKCA	up	ALPHA-1A	up	ARG1	up	KRT18	up	KIAA1244;LOC100621169	up	TGFB3	up	S100A6	up
ETV6	up	COMP	up	TNFAIP6	up	ALOX15	up	PROCR	up	LIF	up	EPHB2	up	DOCK5	up	ELK4	up	LPXN	up	LOC100515919	up	TMEM110	up	LOC100739728	up	CSRP2	up	TGFB3	up
ATP6V0D2	up	AEBP1	up	NFIL3	up	ADAM12	up	CXCL14	up	CLEC5A	up	ACTA1	up	THBS1	up	THBS1	up	FERMT3	up	ARG1;LOC100628107	up	PCYT1A	up	KIAA1244	up	THY1	up	KRT8	up
COMP	up	GPNMB	up	PLAUR	up	FOS	up	ARG1	up	TGFA	up	PPP1R3B	up	CCND2	up	DOCK5	up	PRKCD	up	LOC100621891	up	LOC100511686	up	PENK	up	ACTA2	up	SFRP4	up
AEBP1	up	CILP	up	DUSP1	up	JUNB	up	FCN2	up	ARG1	up	GSK3B	up	IL6ST	up	ACTA1	up	PARVG	up	ARG1;LOC100628107	up	RHOBTB1	up	EFHC2	up	ALDH2	up	MGP	up
GPNMB	up	GPR153	up	TIMP1	up	ITGAV	up	IL-18RA	up	CD79B	up	PPIP5K2	up	DEPTOR	up	PPIP5K2	up	ITGB2	up	ARG1	up	FZD3	up	PCYT1A	up	SPARC	up	THY1	up
CILP	up	IGLL1	up	CCN1	up	LYZ	up	SLC11A1	up	FCN1	up	INSR	up	GSK3B	up	DOCK7	up	ADORA3	up	IL1R2;LOC100516362	up	LOC100157318;LOC100623141;APOD	up	ZNF282	up	RBP1	up	CSRP2	up
TNN	up	CCDC80	up	AGT	up	COL6A5	up	S100A9	up	SYK	up	DOCK7	up	PDK3	up	NEXN	up	JAK3	up	LOC100621891;TCN1	up	ARMC12	up	FOXP2;LOC100620234	up	COL5A2	up	XIRP2	up
GPR153	up	FMOD	up	EGR1	up	BMP3	up	TGFA	up	LOC100156358	up	ZBTB12	up	PPP1R3B	up	IL6ST	up	BETA-ACTIN	up	S100A8	up	HOOK1	up	KHDRBS3	up	ANGPTL2	up	RBP1	up
IGHM	up	KERA	up	CXCL2	up	CCR8	up	FCN1	up	SDC1	up	CPED1	up	EGFR	up	GSK3B	up	BETA-ACTIN	up	SLC2A5	up	SNX31	up	LIPE;HSL	up	COL14A1	up	THBS3	up
ITGB3	up	PENK	up	CLEC2B	up	WISP1/CCN4	up	TIMP1	up	IL1B	up	BRAF	up	DOCK7	up	INSR	up	JUNB	up	IL1R2	up	SELENBP1	up	SELENBP1	up	RRBP1	up	ACAN	up
IGLL1	up	NPPB	up	PNP	up	COL6A2	up	BMP2	up	MYBPH	up	ZSCAN2	up	INSR	up	ITGA1	up	PIK3CG	up	FOSL1	up	LOC100511172	up	LIPE;HSL	up	MGP	up	PN-1	up
CCDC80	up	KCNMA1	up	PLAU	up	SDC1	up	CCR1	up	FCN2	up	EIF4EBP2	up	ITGB8	up	ITGB8	up	IL10RA	up	KCNG1	up	LOC100157318;APOD	up	LOC100737804;PPIP5K2	up	SDC2	up	CCN2	up
TPBG	up	CSRP2	up	TM4SF1	up	COL16A1	up	APON	up	TIMP1	up	IL6ST	up	PPIP5K2	up	EIF4EBP2	up	PTK7	up	S100A9	up	BTG2	up	CISH;CISH_TV2	up	LOX	up	UF	up
ITGA8	up	COL12A1	up	EGR2	up	OPCML	up	KCNG1	up	AREG	up	ITGA1	up	PTEN	up	DEPTOR	up	ACTN1	up	LOC100153042;TGM6	up	LOC100515588	up	MTUS1	up	OLFML3	up	ALDH2	up
FMOD	up	LYZ	up	SHAS2	up	FN1	up	IL1R2	up	IL1A	up	PTEN	up	CPED1	up	EGFR	up	SPI1	up	LOC100526215	up	INPP5F	up	DACH1	up	ID2	up	LY96	up
CAPG	up	C1QTNF3	up	CHI3L1	up	ITGA8	up	IL1B	up	CCR7	up	PARVB	up	ITGA5	up	BRAF	up	ACTR2	up	LOC100516039	up	CNTN5	up	INPP4A	up	GEM	up	SPARC	up
STX7	up	C20orf17	up	CLDN5	up	GPNMB	up	PPBP	up	CLEC7A	up	PDK3	up	EIF4EBP2	up	ITGA5	up	MYC	up	LOC100520761;C4BPA	up	INPP5F	up	LOC100623811	up	TPM4	up	GPNMB	up
KIAA1205	up	ADAMTS17	up	PMAIP1	up	CXCR6	up	SR-PSOX	up	CCR1	up	VIMP	up	JAK1	up	PDK3	up	COL3A1	up	IL8;LOC100620730;AMCF-I;CXCL8	up	LOC100621981	up	ACTC1	down	TIMP1	up	LOC100154721	up
UCHL1	up	KDELR3	up	PIM1	up	ADAM8	up	KRT8	up	IL8	up	RAP1A	up	BRAF	up	CPED1	up	IL2RG	up	SERPINE1	up	C9H11orf52;C11orf52	up	LOC100739660	down	SERPING1	up	CTSH	up
POSTN	up	LOXL1	up	EGR3	up	BMP6	up	CLEC7A	up	SPP1	up	NR3C1	up	ITGA1	up	PTEN	up	DOCK7	up	LYZ;LYZS	up	PTF-BETA;LOC100521530;PTN	up	LOC100515931;PPP1R3B	down	VCAN	up	LOC100152559	up
KERA	up	RCN3	up	RGS2	up	LOXL1	up	CHI3L1	up	KCNG1	up	LEO1	up	PIK3CA	up	JAK1	up	ITGA2	up	TREM1;LOC100620427;TREM-1	up	INPP5F	up	SLC25A15	down	SMOC1	up	LOC100157992	up
EMB	up	EPHB3	up	FAM111A	up	FBLN7	up	IL1A	up	SLAMF1	up	DEPTOR	up	NR3C1	up	PIK3CA	up	S100A6	up	CLEC5A;LOC100738440;CLECSF5	up	PARD3B	up	LOC100038017;LPAR4	down	DCN	up	ID2	up
HOMER3	up	NAV2	up	ARL5B	up	RARRES2	up	SYK	up	IL1R2	up	PPCDC	up	RAPGEF6	up	PPP1R12C	up	BGN	up	PPBP;LOC100524561;LOC100620821;CTAPIII/NAP-2	up	INPP5F	up	PDP2	down	WLS	up	LOC100522394	up
PENK	up	COL8A1	up	PLK3	up	PTPRF	up	SPP1	up	NLRP3	up	CAB39L	up	FKBP8	down	RAP1A	up	DEPTOR	up	LOC100620584	up	LOC100516675;HIF3A	up	ACTB;BETA-ACTIN	down	PLAT	up	LGALS3	up
FN1	up	VGLL3	up	PTGS2	up	COL1A1	up	AREG	up	CHI3L1	up	SMAD2	up	RPS6KB2	down	RAPGEF6	up	TLN1	up	AMCF-II	up	INPP5F	up	LPIN1	down	ACTB	up	LOC100153765	up
NPPB	up	LTBP2	up	OLR1	up	CYBA	up	C6	up	LYZ	up	SEMA4G	up	STK11	down	SIN3A	up	ARPC1B	up	LYZ	up	KIAA1244	up	SLC2A4;GLUT4	down	ID4	up	ANXA1	up
KCNMA1	up	NT5C3L	up	CCN2	up	CD14	up	LGALS12	up	CD1.1	up	FKBP8	down	SOD1	down	PARVB	up	ANXA2	up	IL6	up	LOC100737804;PPIP5K2	up	LZTS1;LOC100627666	down	FHL3	up	CXCL14	up
CSRP2	up	THBS3	up	IER3	up	NGFR	up	AMCF-II	up	PHLDA2	up	PRDX3	down	PRKAB1	down	PRKAB1	down	THBS2	up	LYZ;LYZS	up	LOC100512907	up	GPD1	down	GPNMB	up	HOPX	up
SPP1	up	SORCS2	up	THBD	up	SFRP1	up	IL6	up	XCR1	up	PISD	down	RAC1	down	EPS15	down	IFNAR2	up	MFSD2A	up	ITIH4;IHRP	up	SH3TC1	down	SLC27A3	up	COL14A1	up
COL12A1	up	RUNX1	up	CSRNP1	up	ITGA11	up	IL-6	up	BMP2	up	ITM2B	down	NPR2	down	USF1	down	TLR4	up	CLEC5A;CLECSF5	up	REP15	up	DCK	down	GNG12	up	SR-PSOX	up
CRYM	up	THBS2	up	DCUN1D3	up	SPP1	up	CCR7	up	VDR	up	EPS15	down	PLD2	down	ITM2B	down	ITGB1	up	LOC100626742	up	CCDC136	up	KRT4	down	CLEC5A	up	SERPINF1	up
CCR1	up	SFRP1	up	HBEGF	up	THBS4	up	XCR1	up	IL1R2	up	PTTG1IP	down	EIF4E3	down	CAV2	down	ACTA1	up	LOC100037974	up	PPIP5K2	up	SLC2A4;LOC100739542;GLUT4	down	TMSB10	up	AIF1	up
LYZ	up	RBP1	up	SAT1	up	NOD1	up	IL-6	up	IL-6	up	NCKAP5L	down	GPRC5B	down	SDF4	down	COL5A1	up	SERPINE1	up	GPX3	up	LOC100522080	down	ADAM28	up	DCN	up
C1QTNF3	up	PRRX2	up	ADAMTS1	up	PENK	up	IL6	up	IL6	up	CCND3	down	CAV1	down	SMAD2	down	DOCK5	up	CCL2;MCP-1	up	FABP1	up	GPD1	down	SDF2L1	up	COL5A2	up
STMN2	up	SMOC2	up	MX1	up	GSDMD	up	IL8	up	SYK	up	SOD1	down	GSS	down	LIMK1	down	PTK2B	up	CCR1	up	PPIP5K2	up	CATSPER3	down	EEF1A1	up	LOC100153090	up
IDH2	up	NP_062556	up	NR4A2	up	COL5A1	up	LYZ	up	FAM26F	up	TMEM219	down	GSR	down	STK11	down	RPL3	up	SLC11A1	up	MSRB1	down	RBM38;RNPC1	down	TNFAIP6	up	RRBP1	up
BASP1	up	ALDH2	up	MAP3K8	up	TWIST1	up	VSIG4	up	ANXA8	up	SDF4	down	AKT2	down	RAC1	down	MRC2	up	SPP1	up	ARVCF	down	ITGB1BP2	down	IGFBP7	up	UCHL1	up
SC65	up	VCAN	up	CCL4	up	FASN	up	BMP2	up	GGT1	up	PRKAB1	down	NPR1	down	EIF4B	down	IL4R	up	SERPINE1;PLANH1	up	RHOF	down	NMRK2	down	SCD5	up	RARRES2	up
FN1	up	S100A6	up	DUSP2	up	CSF3R	up	IL1R2	up	IRF8	up	EIF4B	down	PRDX6	down	BNIP3L	down	RPS6KA2	up	CCR1	up	ADCY5	down	P2RY2	down	SCD	up	LOC100521241	up
C20orf17	up	BGN	up	SGK1	up	CGREF1	up	AIF1	up	CDA	up	EIF4E3	down	MYD88	down	PRDX3	down	ELK4	up	CCL2;MCP-1	up	LOC100624551;LOC100517751	down	LOC100738932	down	KLF10	up	TNC	up
CXCL14	up	PRRX1	up	PLK2	up	SMPDL3B	up	NLRP3	up	TG	up	RPL32	down	STAT5A	down	NPR2	down	DIAPH1	up	SPP1	up	SLC25A15	down	FBXO5	down	PAQR7	up	CD9	up
ADAMTS17	up	ROBO1	up	NOCT	up	MATN4	up	IL1R2	up	CDS1	up	KDELR2	down	EIF4B	down	PLOD3	down	CKAP2	up	BDKRB1	up	PRR11	down	LOC100738932	down	TSPAN6	up	OLFML3	up
IDH2	up	VCAN	up	PFKFB3	up	SPARC	up	CDA	up	HBEGF	up	TMBIM6	down	PRKAA1	down	SOD1	down	ITGB8	up	SPP1	up	CCNF	down	IL17B	down	P14ARF	up	COL8A1	up
KDELR3	up	TGFB3	up	NABP1	up	COL1A2	up	MARCO	up	MARCO	up	BNIP3L	down	STAT1	down	TMEM219	down	VIMP	up	IL6	up	BCHE	down	TOPOII;TOP2A	down	IGFBP2	up	LYZ	up
LOXL1	up	ACTN1	up	ssc-mir-21	up	CRISPLD2	up	ICAM3	up	TREM1	up	SMAD2	down	PRKAG3	down	MFSD10	down	F13A1	up	TREH;LOC100620987	up	SGOL2	down	KIF4A	down	EML4	up	MATN2	up
GPATC2	up	RRBP1	up	PARP14	up	THBS3	up	VDR	up	THBD	up	STK11	down	CSF1R	down	SMAD1	down	PDGFRA	up	LOC100516246	up	PLEKHH1	down	LOC100516384;DLG2	down	SYTL3	up	C2	up
RCN3	up	ANGPTL2	up	PGM2	up	HAVCR2	up	THBD	up	CXCR4	up	PDCD4	down	SMAD5	down	GPRC5B	down	S100A10	up	CLEC7A	up	FERMT1	down	COL21A1	down	COL27A1	up	CCDC80	up
APOE	up	PI15	up	ssc-mir-574	up	ELN	up	HBEGF	up	AQP9	up	USF1	down	F13A1	down	EIF4E3	down	MMP14	up	LOC100620584	up	NDUFAB1	down	RBM38;RNPC1	down	STMN2	up	C4	up
APHB3	up	VCAN	up	DUSP10	up	ISLR	up	TG	up	MPEG1	up	NPR2	down	PIK3R1	down	SEPP1	down	GSK3B	up	ADAM8	up	PPARGC1B	down	LOC100738932;LOC100621053	down	VWA5A	up	LOX	up
LOC100133739	up	KIAA1189	up	PPP1R15A	up	C5AR2	up	CD14	up	MSR1	up	SNX17	down	NFKB1	down	TMBIM6	down	ITGA5	up	SPP1	up	BCHE	down	COL15A1	down	DUOX2	up	LOC100154160	up
TCN1	up	PDLIM1	up	UAP1	up	SLC11A1	up	FOLR1	up	PRRG4	up	LAMB1	down	SOD3	down	KDELR2	down	STAT3	up	CLEC7A	up	LOC100620875	down	PPP1R3C;LOC100738932;LOC100621053	down	BIN1	up	CTSK	up
NAV2	up	THBS3	up	KDR	up	TNIP2	up	CCR2	up	CCR2	up	PLOD3	down	DHCR24	down	SNX17	down	TXN	up	MARCO	up	P2RY2;LOC100624473;P2Y2;P2Y2R	down	LOC100526251	down	MYLK	up	SDC2	up
AMBN	up	C14orf37	up	LITAF	up	TNFRSF1A	up	SYK	up	VAV1	up	MFSD10	down	GPX3	down	CAV1	down	ASNS	up	CCL2;MCP-1	up	PRSS42	down	DMRT-1;LOC100626450;DMRT1	down	LRRK2	up	CDO1	up
COL8A1	up	EPHA3	up	PHLDA1	up	SMOC2	up	LOC100511639	up	CD180	up	EIF2AK3	down	CEBPB	down	SCAMP5	down	FES	up	GPNMB	up	PTTG1;PTTG	down	ARNTL;BMAL1	down	FH	up	ANGPTL2	up
RASSF2	up	CRISPLD1	up	PAMR1	up	GLI2	up	LOC100511639	up	CCL4	up	ITM2C	down			GPRC5C	down	MAPK8IP1	up	FCN1;FCNB	up	HR	down	LOC100737961	down	MAPK13	up	TRPS1	up
VGLL3	up	ATP10A	up	UGCG	up	MMP25	up	FAM54A	up	C5AR1	up	GSS	down			MAGED2	down	LGALS1	up	TM7SF4	up	LOC100515931;PPP1R3B	down	CDKN3	down	GNA14	up	IGFBP6	up
PDLIM7	up	CCDC80	up	CLIC2	up	CREB3L1	up	PHI-1	up	ICAM3	up	CPNE1	down			AKT2	down	JAK2	up	SFRP2	up	LOC100516760	down	LOC100737300	down	P311	up	CYBRD1	up
VGLL3	up	POSTN	up	AKAP12	up	MS4A2	up	TNC	up	TLR4	up	RAC1	down			TXN	down	PRDX1	up	SERPINE1;PLANH1	up	ESYT3	down	ARNTL;BMAL1	down	CYP7B1	up	COL6A3	up
LTBP2	up	TMEM45A	up	ELL2	up	EMILIN1	up	RBP1	up	RPS6KA1	up	SEPP1	down			CORO1A	down	PRKCA	up	LOC100525396;LOC100525528	up	MFSD6L	down	ABCD1	down	NKAIN3	up	CASP1	up
RARRES1	up	ITGA2	up	SLC25A25	up	FAP	up	TLR4	up	CD14	up	DNM1	down			ITM2C	down	PRKCA	up	HAS1;shas1	up	INMT;LOC100621936	down	ROPN1	down	UAP1	up	EEF1A1	up
NT5C3L	up	CLSPN	up	FOSL2	up	CXCL12	up	FOLR1	up	CAPN3	up	CAV1	down			FES	down	TMEM86A	up	HSP70;HSP70B';HSPA6	up	CA14	down	SLPI	down	RPS20	up	GEM	up
ENTPD1	up	LOC100128271	up	NCF1	up	LY96	up	HTR7	up	TNC	up	GPRC5B	down			PRKAG3	down	CORO1A	up	GIMAP2	up	NAA40	down	LOC100739542;SLC2A4	down	GABPAP	up	SDF2L1	up
ITGA8	up	AASDHPPT	up	KLF4	up	CTNND1	down	CXCR4	up	BNP	up	STAT2	down			PRDX1	down	PTEN	up	CDA	up	LOC100520688	down	SLPI;ALP	down	SLC30A7	up	COL5A1	up
SCIN	up	SMOC2	up	CHRDL1	up	SORBS2	down	AQP9	up	TNFRSF8	up	MAGED2	down			PRDX6	down	DNM1	up	LOC100737204	up	DLK1;LOC100624633	down	GCC2	down	DNAJC3	up	PPAP2C	up
NCKAP1L	up	EVA1	up	CFD	up	CTNNA3	down	LDHC	up	NLRP3	up	GPRC5C	down			PRKAA1	down	RAB3D	up	IL1B	up	FAM181B	down	SLPI	down	ITGAV	up	SPP1	up
STMN2	up	PRRX1	up	MT1A	up	CDH8	down	TREM1	up	NCF1	up	FES	down			THBS2	down	RAP2C	up	C2H19orf59	up	MOCS1	down	CKAP2L	down	SF3B1	up	LOC100515025	up
THBS3	up	GSTA4	up	SERPINH1	up	ERO1A	down	CD1D	up	LOC100511639	up	PRDX6	down			GSR	down	PDCD4	up	LOC100037974;CRTAC1	up	LOC100624753	down	LOC100623155	down	RPL6	up	SERPINE1	up
SFRP4	up	LOX	up	EFNB2	up	APC	down	MSR1	up	LOC100511639	up	DIS3L	down			ARPC1B	down	EGFR	up	VNN2	up	LIPC	down	LOC100624406	down	BIN3	up	MYOF	up
LYZ	up	KIAA1189	up	TGFBI	up	NUAK1	down	CDS1	up	RGS18	up	AKT2	down			STAT5A	down	RAPGEF6	up	CCR2;LOC100739117	up	SPAG5	down	DNAJB5	down	CHEK1	up	TNMD	up
SORCS2	up	CTGF	up	BTG1	up	PLXNC1	down	CCL2	up	NCF2	up	GSR	down			MYD88	down	RPS18	up	SDF2L1	up	EXTL1	down	DNAJB5	down	SLC39A7	up	LOC100157674	up
RUNX1	up	MYO1D	up	ETS1	up	KAZALD1	down	HK2	up	RUNX1	up	ANXA2	down			CSF1R	down	RPS8	up	LOC100521529	up	MPZL1	down	MMP11	down	NAGLU	up	PMEPA1	up
THBS2	up	Q9UFP1	up	RASSF5	up	TINAGL1	down	C5AR1	up	CASS4	up	PRDX1	down			DHCR24	down	RFFL	up	TNC;LOC100737237;GMEM;HXB;JI;P230;TN	up	GPD1	down	SEZ6L	down	LASS6	up	LOC100154232	up
ACTG2	up	DCAMKL1	up	ANXA1	up	ADAMTSL2	down	PTGS2	up	CYTH4	up	ABCA7	down			SOD3	down	HMGA1	up	MMP9	up	LOC100512810	down	LGI2	down	RAP80	up	LOC100512894	up
SFRP1	up	LOX	up	MFAP5	up	H3F3A	down	CAPN3	up	IL10	up	PRKAA1	down			F13A1	down	ABCA7	up	LOC100739751;KCNK12	up	LOC100521704	down	SLC9A1;NHE1	down	NISCH	up	LOC100158209	up
PDLIM2	up	RAP1A	up	TPM4	up			FOXRED2	up	LDHC	up	COL5A1	down			SMAD5	down	LAMB1	up	SDF2L1	up	FLRT1	down	MMP11	down	PHEX	up	ANXA2	up
RBP1	up	MKX	up	PHLDA2	up			CASS4	up	SERPINB10	up	STAT5A	down			NFKB1	down	JAK1	up	SDF2L1	up	LOC100737300	down	CDKN3	down	SRSF5	up	LOC100152528	up
PRRX2	up	LOX	up	NDRG1	up			NLRP3	up	TBXAS1	up	CORO1A	down			PIK3R1	down	MAGED1	up	SDS	up	MEG3;GTL2	down	LOC100155620;SLC19A2	down	RAB28	down	LOC100156452	up
ITGA8	up	OLFML3	up	ENG	up			NCF1	up	AMICA1	up	NPR1	down			STAT1	down	SEPP1	up	BASP1	up	LOC100155779;LOC100524508;LOC100156174	down	LOC100515532	down	PEX3	down	VCAN	up
SMOC2	up	TIMP2	up	TFPI2	up			PRRG4	up	PIK3AP1	up	COL3A1	down			GPX3	down	COL5A3	up	SDF2L1	up	PYGM	down	LOC100522375	down	PANK1	down	ARSE	up
NP_062556	up	PSAT1	up	KLF6	up			HPSE	up	HTR7	up	THBS2	down			CEBPB	down	PECAM1	up	ATP6V0D2	up	MYO19	down	MMP11	down	NIP7	down	LOC100515138	up
ALDH2	up	COL16A1	up	LIMA1	up			DGAT2	up	TG	up	TTC39A	down					KDELR2	up	SDF2L1	up	DDX4;VASA	down	LOC100620875	down	CYSLT2	down	SRPX	up
TMEM119	up	NCAM1	up	IL17RA	up			ARPC1B	up	FOLR1	up	ARPC1B	down					IL6ST	up	CYP4F2	up	CENPF	down	NEFL	down	MOBKL3	down	PTGES	up
CTSH	up	PKNOX2	up	MYCT1	up			LDHA	up	HPSE	up	TLR4	down					ITGA1	up	MT1A;MT-IA	up	MPP3	down	MMP11	down	IDE	down	TSPAN6	up
VCAN	up	IGF1	up	LPAR1	up			TNFAIP8L2	up	POU2AF1	up	BGN	down					STAT2	up	DERL3	up	INMT	down	LOC100526032	down	SMG5	down	IFI30	up
FES	up	EMP3	up	ID1	up			RPS6KA1	up	FOLR1	up	F13A1	down					MAGED2	up	LOC100152729;LOC100621379;S100A2	up	COL21A1	down	LOC100623155	down	SNAPC3	down	MEST	up
Q6ZUM6	up	WBP5	up	CHSY1	up			TG	up	GUSB	up	MYD88	down					CPNE1	up	LOC100514930;LOC100626248	up	LOC100154063;LOC100515261;BAIAP2L2	down	ACTC1	down	CATSPER2	down	BIN1	up
RARRES1	up	PRRX1	up	PLAT	up			IRF8	up	LDHA	up	DHCR24	down					RPL32	up	CHRM1;mAChR	up	PYGM	down	CATSPER3	down	RGP1	down	PSTPIP1	up
S100A6	up	PRELP	up	LDLR	up			EMP3	up	SLC25A51	up	SMAD5	down					RAB13	up	SDS	up	LOC100738932	down	MYCN	down	SIRT4	down	LOC100514624	up
BGN	up	NP_079045	up	CNN3	up			RUNX1	up	TNFAIP3	up	SOD3	down					RPL13	up	BCKDHA	up	ETV7	down	ACTC1	down	CDC37	down	LOC100037957	up
PRRX1	up	THBS4	up	LRRC59	up			TBXAS1	up	CD300C	up	S100A6	down					KDELR1	up	CYP2D25;CYPIID25	up	SMPD1	down	C1QTNF3	down	PSMA4	down	SMOC1	up
ADAM28	up	C1QTNF6	up	TAGAP	up			PIK3AP1	up	VNN1	up	NFKB1	down					RPL8	up	CHI3L1;GP38K	up	LOC396679;AMT	down	LOC100622368	down	MARCHF6	down	XBP1P1	up
RBM47	up	SIDT1	up	RIPK3	up			IL18	up	IGSF6	up	CSF1R	down					PLOD3	up	LOC100515345	up	DLK1;LOC100624633	down	LOC100738741	down	UCHL3	down	LOC100156289	up
FER1L3	up	GPM6A	up	BACH1	up			RGS18	up	HK2	up	PIK3R1	down					FLNC	up	TIMP1;TIMP-1	up	PPARA;LOC100624946;PPARALPHA	down	NCCRP1	down	TEF1	down	MDFIC	up
ITGA8	up	CDH11	up	STX11	up			TNFRSF8	up	KMO	up	GPX3	down					RPS27	up	LOC100517064;LOC100517736	up	NMRK2	down	LOC100514834	down	PLA1A	down	LOC100155237	up
ROBO1	up	COL1A1	up	HSH2D	up			RAD54L	up	SIGLEC-1	up	STAT1	down					RPL19	up	TNC;GMEM;HXB;JI;P230;TN	up	CA5B	down			SEPW1	down	RNASE4	up
VCAN	up	CRISPLD2	up	CRISPLD2	up			ICAM-1	up	CCL2	up	CEBPB	down					ITM2B	up	LOC100037975	up	LOC100738932	down			MTOR	down	ARPC1B	up
TGFB3	up	IKIP	up	ARF4	up			SERPINB10	up	ID2	up							MYD88	up	PLAUR	up	LOC100513205	down			LIPE	down	IFIT3	up
ACTN1	up	ARPC1B	up	GLIPR2	up			CD300C	up	FOS	up							PDK3	up	PLAUR	up	SLC29A2	down			GPHN	down	TMSB10	up
CPD	up	MFAP4	up	SDCBP	up			SHAS2	up	PIK3R5	up							TMBIM6	up	TIMP1;TIMP-1	up	C3H2orf40;C2orf40	down			RMND5A	down	SLA-DQA	up
PHGDH	up	LRRC17	up	TM4SF18	up			MPEG1	up	TAGAP	up							RPS25	up	FOS	up	LOC100152699;LOC100624781;COQ10A	down			LRRC39	down	AMBN	up
SUSD3	up	DSE	up	F11R	up			IL2RG	up	ADAP1	up							CCND3	up	C1QL2	up	LOC100627488	down			HSPA1L	down	GNG12	up
RRBP1	up	FRZB	up	CFP	up			ITGA2	up	SLC26A6	up							CCND3	up	CHI3L1	up	LOC100621028	down			TPRKB	down	CNN1	up
ANGPTL2	up	DCLK1	up	CD200	up			ALOX5AP	up	ICAM-1	up							RALB	up	CYP2D25;CYPIID25;CYP2D6	up	PAQR9	down			PPP2CA	down	IGFBP4	up
LEPREL2	up	DNAH14	up	P4HA1	up			SLC25A39	up	RAD54L	up							RPS27A	up	FAM184A	up	MTL5	down			INPP4A	down	GLB1L	up
NT5C3L	up	ANTXR1	up	VCAM1	up			CYTH4	up	ADORA3	up							EPS15	up	LGALS3	up	LOC100520600;TP53I11	down			TMEM70	down	COX6A1	up
PI15	up	FN1	up	SEMA6A	up			VCAN	up	TLR6	up							MFSD10	up	IL-6;IL6	up	LIPC;LOC100737035	down			FITM2	down	VSIG4	up
GDF6	up	ISLR	up	LMO2	up			MET	up	CD86	up							PIK3CA	up	F13A1;LOC100625760	up	ACY1	down			SMYD3	down	PLCD4	up
PRUNE2	up	FZD1	up	PRDM1	up			MYD88	up	VAV1	up							PLD2	up	SLAMF7	up	CCNB2	down			SIRT3	down	DOK1	up
VCAN	up	MXRA5	up	LSAMP	up			PN-1	up	TNFAIP8L2	up							SH2B1	down	ADAMTS4	up	LOC100519757	down			DBT	down	FH	up
GABRG1	up	ABI3BP	up	SLC9A3R1	up			IL10	up	IL7R	up							DHRS7	down	GPNMB	up	ACY1	down			TOMM20	down	LOC100525579	up
KIAA1189	up	MYH10	up	EDN1	up			GPX1	up	KCNK13	up							DIS3L	down	SAMSN1	up	SLC38A3	down			POLH	down	CST3	up
PDLIM1	up	USH2A	up	PCOLCE	up			SCD	up	BCL2A1	up							CAV2	down	PTGS2;COX-2;COX2;PGHS-2	up	LOC100737495;ANKRD52	down			OXNAD1	down	RIMKLB	up
INHBA	up	FAP	up	SLC6A9	up			FOS	up	PARVG	up							CAV1	down	HK3	up	PHF19	down			COX17	down	WLS	up
IL18	up	PAK3	up	ANGPTL2	up			CD69	up	IL2RG	up							GPRC5B	down	LOC100620339;CSF2RA	up	CENPF	down			SDHD	down	EML4	up
THBS3	up	COL5A2	up	KLF7	up			TNFSF13B	up	IFIT3	up							SMAD1	down	ATP6V1G3	up	LOC100738932;LOC100621053	down			PDE4B	down	APOE	up
S100A6	up	C14orf37	up	PENK	up			CST3	up	IRF8	up							RPS6KB2	down	FAM184A	up	PPP1R3C;LOC100738932;LOC100621053	down			ECHS1	down	CD40	up
C14orf37	up	SLC1A5	up	CDO1	up			KCNK13	up	CD97	up							NPR2	down	LGALS3	up	LOC100622364	down			HFE2	down	NPC2	up
EPHA3	up	PLXDC2	up	FMO2	up			IRF8	up	GPX1	up							NEXN	down	LGALS3	up	KIF4A	down			C1H9orf46	down	CCR1	up
CRISPLD1	up	GPM6B	up	ZBP1	up			PIK3R5	up	NR4A2	up							SOD1	down	LGALS3	up	LOC100739660	down			COPS7A	down	CLIC1	up
ATP10A	up	SULF2	up	EBF3	up			FSCN1	up	ALOX5AP	up							CPED1	down	GPR84	up	IL17B	down			COPS5	down	LOC100155832	up
CCDC80	up	DCAMKL1	up	SOX9	up			CXCL2	up	DGAT2	up							AKT1S1	down	LGALS3	up	PYY	down			CAT	down	PTMA	up
POSTN	up	RCN1	up	SERPING1	up			F5	up	INSIG1	up							PRDX3	down	LGALS3	up	PPIF;LOC100628155	down			C6orf203	down	NTAN1	up
TMEM45A	up	ITGBL1	up	TRIM21	up			VAV1	up	EMP3	up							AKT2	down	FOS	up	MPP3	down			CLDN7	down	LOC100154783	up
TGA2	up	FKBP14	up	ZNF70	up			ARL4C	up	TNFSF13B	up							ADORA2A	down	CXCR2	up	STAMBPL1	down			PLA2G7	down	TPM3	up
VWA5A	up	PMEPA1	up	RASL11A	up			NCF2	up	CXCL2	up							STAT5A	down	LGALS3	up	SEZ6L	down			PHYH	down	CPE	up
GNPMB	up	COL14A1	up	CYTH1	up			PTMA	up	SLC7A7	up							STK11	down	PRG4	up	FAM83D	down			IVNS1ABP	down	LOC100137084	up
CLSPN	up	LOC100134190	up	SLC1A5	up			ARF6	up	VSIG4	up							EIF4E3	down	LOC100156099;LOC100154886	up	ROPN1	down			BRP44	down	THBS1	up
BCAT1	up	Q9H0K6	up	NID1	up			LOC595122	up	RASSF4	up							NOS2	down	TIMP1	up	CEACAM16	down			PDK4	down	LOC100154071	up
CHRNA1	up	MMP2	up	FBLN1	up			IL7R	up	TLR1	up							SOD3	down	LOC100049692;SRGN	up	MFSD6L	down					B2M	up
LOC100128271	up	NANS	up	ABRACL	up			SELL	up	GLRX	up							RNF7	down	FOS;c-fos	up	LOC100522080	down					ARHGAP30	up
HPSE	up	GPX7	up	PTAFR	up			CD86	up	TLR2	up							PRDX6	down	VMP1;ssc-mir-21	up	CKAP2L	down					LOC100514123	up
AASDHPPT	up	IGFBP6	up	FLRT2	up			CD97	up	LOC595122	up							GSTZ1	down	PTGS2;COX-2;COX2;PGHS-2	up	SLPI	down					KLF10	up
TAGLN	up	GLIPR2	up	MDFIC	up			ADORA3	up	F5	up							GPX3	down	LOC100517099;LILRB3	up	LOC100737961	down					TPM4	up
TLR6	up	DACT3	up	STAT3	up			CYSLTR2	up	ITGA2	up							PDK1	down	LOC100626968	up	SLPI	down					S100A14	up
TVB2	up	COL5A1	up	PER2	up			LGALS3	up	ITGB2	up							PRKAA1	down	CSF3R	up	SLPI;ALP	down					GP91-PHOX	up
LOXL2	up	KIF3B	up	F2RL2	up			TNFAIP3	up	CCR3	up							CD36	down	S100A6	up	SLC2A4;GLUT4	down					FOLR1	up
SMOC2	up	PTPN13	up	FGR	up			KMO	up	MYD88	up							NPR1	down	F13A1;LOC100625760	up	SLPI	down					DNASE1L1	up
COL1A2	up	MFAP4	up	XBP1	up			HBB	up	RGS2	up							GPRC5C	down	LOC100621773	up	SLPI;ALP	down					LOC733646	up
EVA1	up	MARVELD1	up	ACTG1	up			HSPH1	up	CD69	up							EIF4B	down	LOC100156099;LOC100154886	up	FAM64A	down					LOC100158143	up
PTPN13	up	ENC1	up	TNFRSF1A	up			STEAP4	up	CD48	up							PDK2	down	SAMSN1	up	SLPI	down					HEXB	up
PRRX1	up	PDGFRL	up	RCN3	up			ARL4C	up	GP91-PHOX	up							SMAD5	down	PTX3	up	PBK	down					MYL6	up
NP_919299	up	NCAM1	up	S100A10	up			MYC	up	PSTPIP1	up							STAT1	down	AZU1	up	C1H15orf43	down					UBD	up
NKAIN2	up	ANGPT1	up	MIR210	up			GRN	up	UCP2	up							NFKB1	down	LIPG;EL	up	SLC2A4;LOC100739542;GLUT4	down					CHSY1	up
CHODL	up	GEM	up	HCK	up			UCP2	up	RASSF4	up							ADRB1	down	NCF2	up	LOC100523747	down					VWA5A	up
ELP4	up	TXNDC5	up	ABI3BP	up			TLR2	up	SLC31A2	up							DHCR24	down	LOC100517064;LOC100517736	up	LOC100153697;LOC100625752;LDHAL6B	down					PSMB9	up
OPCML	up	ARHGAP28	up	OAF	up			PARVG	up	PTGS2	up							PIK3R1	down	CD1.1	up	LOC100513372;DHTKD1	down					LOC100156110	up
TMEM20	up	PPIC	up	MTMR11	up			HHEX	up	STEAP4	up							PRKAG3	down	NCF2	up	ABCD1	down					LOC100153656	up
PSMB2	up	HTRA1	up	LUM	up			FGFR2	up	SELL	up							CEBPB	down	F5	up	ACTC1	down					LCP1	up
ANXA8L1	up	PTPRF	up	SERTAD1	up			BTG1	up	TYROBP	up									C1H9orf152;C9orf152	up	LOC100525623	down					MYD88	up
MYO5A	up	IL27RA	up	CLEC1B	up			TYROBP	up	HHEX	up									LOC100049692	up	HUNK	down					TMSB4X	up
PYCR1	up	ARMCX2	up	PTBP1	up			BNP	up	CTSB	up									CD1.1;CD1A;PCD1A	up	SCML1	down					MYLK	up
TIMP2	up	FAT4	up	SWAP70	up			MYBL2	up	VCAN	up									BFSP1	up	ALS2CR12	down					GUSB	up
UBE2C	up	RYR2	up	OSM	up			ID2	up	RHOH	up									FOS;c-fos	up	LOC100526251	down					ID4	up
NOV	up	NAV1	up	CYSLTR2	up			IGSF6	up	CTSH	up									LOC100520753;CH242-305H5.1	up	PABPC5	down					SELS	up
Q8N9G0	up	ACTN1	up	ACTB	up			GLRX	up	SLA-DQA1	up									CD1.1	up	INHA	down					NKAIN3	up
GSTA4	up	GLB1L	up	AMCF-II	up			INSIG1	up	GCHFR	up									NCF2	up	FAM96A	down					ROD1	up
GDF6	up	SERPINF1	up	IL17F	up			CCR3	up	PMAIP1	up									LOC100512299	up	MMP11	down					LOC100512427	up
RIMKLB	up	HSPA2	up	SCPEP1	up			TAP2	up	SLA-DQA1	up									S100A6	up	CDKN3	down					AXL	up
LOXL2	up	CCDC3	up	SULF1	up			LOC100156741	up	PGCP	up									LOC100049692	up	GPD1	down					PNP	up
MYH10	up	PBK	up	ANGPT2	up			CLDN5	up	TGFB1	up									S100A6	up	RBM38;RNPC1	down					LOC396634	up
RBP1	up	RARRES2	up	KLF5	up			RGS2	up	C17H20orf174	up									FAM184A	up	LOC100624406	down					ARF4	up
UNC93B1	up	Q8N9Z9	up	VAV1	up			SLC7A7	up	ICAM-2	up									FAM150A	up	GPD1	down					LOC595122	up
PRKG2	up	GLI3	up	RASD1	up			DOK1	up	ALDH2	up									MT1A	up	NEFL	down					LOC100526237	up
KIAA1189	up	FBLN2	up	CAVIN3	up			FHL3	up	CYSLTR2	up									RETN;RSTN	up	LOC100511275;MR1	down					GPC3	up
CTGF	up	BHLHB3	up	CARHSP1	up			AMICA1	up	CCL5	up									S100A6	up	GPD1	down					LOC100157232	up
MYO1D	up	MN1	up	FUCA2	up			PLAU	up	LOC641352	up									RAB3B	up	C1QTNF3	down					TBX18	up
Q9UFP1	up	Q8N4T3	up	APOA1	up			TNFAIP6	up	IFI30	up									HAUS7	up	P2RY2;P2Y2;P2Y2R	down					SLA-DRB1	up
SIX4	up	CCNB1	up	P4HA2	up			TGFB3	up	CASP1	up									CD14	up	SLPI;ALP	down					LOC100511962	up
MAFB	up	COL5A1	up	ITIH5	up			CTSZ	up	NOD1	up									EMR1	up	RASGEF1A	down					STMN2	up
DCAMKL1	up	TRPM7	up	CLCA1	up			SPI1	up	NFKBIA	up									LOC100156099;LOC100154886;SLA	up	PLA2G2D;LOC100513930	down					C7	up
LOXL2	up	TWIST1	up	MMP2	up			B4GALNT2	up	CST3	up									NPM3	up	LZTS1;LOC100627666	down					LOC100522924	up
RAP1A	up	CNN1	up	OASL	up			SMOX	up	MAN1A1	up									CYP2D25;CYPIID25	up	P2RY2	down					ACTR3	up
MKX	up	COVA1	up	KAZALD1	up			CKAP4	up	TNFAIP8	up									SDS	up	FLYWCH2	down					SLC30A7	up
SELM	up	MAGED4	up	NAA11	up			TAGAP	up	LRRC57	up									CAPG	up	CCDC113;LOC100736676	down					PAQR7	up
GUSB	up	MXRA8	up	NFATC1	up			CTSH	up	CTSZ	up									TBXAS1;LOC100738801	up	TMEM163	down					OBFC2A	up
IAA1598	up	LOC100128328	up	WLS	up			FLVCR2	up	CEBPB	up									SAMSN1	up	LOC100739542;SLC2A4	down					COL27A1	up
HIST1H1C	up	DCLK1	up	JAML	up			NOD1	up	TNFAIP6	up									NPM3	up	RBM38;RNPC1	down					LOC100152050	up
SDC2	up	NXN	up	MET	up			TALDO1	up	FHL3	up									CD14	up	MMP11	down					MCT7	up
NP_443190	up	TMEM30B	up	TDRD10	up			KIF22	up	TBC1D20	up									TLR2	up	LGI2	down					INPP5F	up
LOXL2	up	COPZ2	up	RNF152	up			LY96	up	NAGPA	up									RAB3B	up	MMP11	down					CPXM2	up
OLFML3	up	SERPINE2	up	MAB21L1	up			DOK2	up	PLAU	up									LTF;PLF	up	LOC100526032	down					CLEC5A	up
TIMP2	up	PI15	up	CAPN5	up			NFKBIA	up	IL18	up									GPR65;LOC100738055	up	MMP11	down					CYP7B1	up
PSAT1	up	ENC1	up	TCF21	up			LEF1	up	LGALS3	up									LOC100620131	up	GNRH2	down					FCER1G	up
COL16A1	up	NP_060177	up	FERMT1	up			MAN1A1	up	CD200R1	up									THAP2	up	ACTC1	down					DNAH9	up
NCAM1	up	FBN1	up	EMP3	up			CTSB	up	ACSL5	up									ARNTL2	up	MYHC	down					ADAM28	up
KBTBD11	up	IGF1	up	DUSP15	up			PLAT	up	SDCBP	up									GPNMB	up	P2RY1;P2Y1R	down					CECR1	up
PKNOX2	up	FBLN1	up	NPTX1	up			SLC9A3R1	up	SRSF2	up									LOC100739084	up	LOC100526032;RCOR2	down					LOC100516571	up
IGF1	up	RPS27	up	PLD1	down			SAT1	up	LOC100156741	up									PLXNC1	up	INHA	down					TNFAIP6	up
CD53	up	LOXL3	up	COG5	down			RASSF4	up	BTG1	up									LOC100739381	up	MYCN	down					TM9SF3	up
C6orf117	up	Q96ND2	up	SIAH2	down			RHOH	up	MYBL2	up									RETN;RSTN	up	MMP11	down					LOC100155390	up
FLVCR2	up	CPXM2	up	DCTN3	down			ANGPTL4	up	CD80	up									IKBKE	up	P2RY1;P2Y1R	down					RAB34	up
RGS10	up	EML4	up	UBE3B	down			PGCP	up	TALDO1	up									LOC767627;VPREB1	up	CHGA	down					FHL3	up
CXCL14	up	SRPX2	up	CWC27	down			SLC23A2	up	FLVCR2	up									KCNN4;KCa3.1	up	P2RY1	down					LOC100520025	up
ANGPT1	up	ID2	up	EBAG9	down			TMSB4X	up	GRN	up									PILRA	up	CATSPER3	down					LOC100153305	up
EMP3	up	CASK	up	ATP2C1	down			ANGPT2	up	PIK3CG	up									AMBN	up	NCCRP1	down					ARPC5	up
SLC46A2	up	IGF1	up	MCCC1	down			SDCBP	up	PN-1	up									TBXAS1;LOC100738801	up	LOC100738741	down					LOC100519383	up
SHCBP1	up	RABGAP1L	up	VCP	down			SELP	up	SLA-8	up									OSCAR	up	LOC100622368	down					SLA-DRA	up
LHFP	up	LPAR1	up	KIF13A	down			PTGES	up	SPI1	up									TWIST2	up	LOC100514834	down					GABPAP	up
WBP5	up	GPM6B	up	SATB1	down			ACSL5	up	PPARD	up									LOC100519934;CD24	up							IP6K2	up
PRRX1	up	IGF1	up	PAIP1	down			FASN	up	PPARD	up									CD1.1;CD1A;PCD1A	up							MAT2B	up
PRELP	up	DKK3	up	NAA20	down			GP91-PHOX	up	SPEF2	up									CD1.1;CD1A;PCD1A	up							ST3GAL4	up
CDH11	up	SH3MD1	up	FAM120A	down			FADD	up	LAMP-1	up									PLEK	up							TNFAIP8L2	up
NP_079045	up	APCDD1	up	NSD1	down			AK3L1	up	SGK1	up									NPM1	up							ITGB1	up
THBS4	up	HOP	up	METTL18	down			TIMP2	up	ACSL5	up									SLC45A3	up							LOC100158028	up
C1QTNF6	up	CMTM3	up	PTS	down			CXCL12	up	OLR1	up									HCK	up							TLR3	up
BCAT1	up	PMEPA1	up	MED21	down			MS4A7	up	SAT1	up									GPR183	up							BZW1	up
SIDT1	up	ANKRD29	up	RCHY1	down			RASSF4	up	LY96	up									AQP9	up							TMEM30A	up
GPM6A	up	Nodata	up	ZMYM4	down			CD48	up	TIMP2	up									CAPG	up							XIAP	up
CTSK	up	IGF1	up	FAM53C	down			EIF4EBP1	up	SLC7A1	up									COL6A3	up							OSTF1	up
FCER1A	up	KIAA0644	up	MMADHC	down			FTH1	up	CEBPB	up									MAPK4	up							LOC100518251	up
CDH11	up	PDGFRL	up	NUBPL	down			RPL7	up	HNMT	up									LOC100154053	up							RPS20	up
COL1A1	up	Q7Z4F9	up	ACCSL	down			SNCAIP	up	SHAS2	up									LOC100156358;S100A4	up							LIPA	up
Q7Z385	up	FSTL1	up	MRPL24	down			ITGB2	up	ANXA1	up									NOD1	up							CASK	up
CRISPLD2	up	RLBP1L1	up	SLF1	down			TAP2	up	LGALS9	up									CECR1	up							ANGPTL7	up
PRKCB	up	ELN	up	UPF3B	down			LGALS9	up	CCR5	up									IL1A;IL-1alpha	up							PHGDH	up
IKIP	up	PTGIS	up	CCDC69	down			PMAIP1	up	MS4A7	up									LOC100156358;S100A4	up							NPL	up
LOC728860	up	KCTD12	up	TSR2	down			RPA2	up	TES	up									LOC767627	up							LOC100157208	up
ARPC1B	up	MGAM	up	CLIP1	down			SGK1	up	TAP2	up									C5AR2	up							ITGAV	up
MFAP4	up	SLC39A7	up	C2orf42	down			CCR5	up	CRLF3	up									HMOX1	up							SYK	up
LRRC17	up	RLBP1L1	up	CLYBL	down			BHLHE40	up	TPST1	up									ASCL2	up							TLR2	up
DSE	up	COL14A1	up	KIFBP	down			PSTPIP1	up	ANGPTL4	up									LOC100622873	up							LOC100624410	up
FRZB	up	XPO6	up	SETDB1	down			ANXA1	up	ADAP2	up									ATP8B4	up							LOC100514045	up
PGCP	up	NP_689497	up	MPP7	down			TMSB10	up	ANGPT2	up									CD84	up							CD58	up
GLIPR2	up	TGFB2	up	MCUR1	down			ACSL4	up	KPNA3	up									IGLV-7	up							41532	up
CHSY3	up	LIMA1	up	FAM214A	down			GSTA4	up	SMAD9	up									SLC37A2	up							ANPEP	up
DCLK1	up	LOC100132060	up	CCDC93	down			CALR	up	BAZ1A	up									LOC100624275;LOC100517285	up							DNAJC3	up
CXCL16	up	CXCL12	up	ARHGAP35	down			LOC100513601	up	SMAP2	up									MMP9	up							EEA1	up
RAI14	up	KIAA0101	up	C5orf63	down			BCL2A1	up	ATP2B1	up									LOC100627693	up							LOC100512080	up
DNAH14	up	CTGF	up	AGPAT5	down			CD4	up	SLA-DRB1	up									LOC100523213	up							RGS4	up
ANTXR1	up	ASPN	up	NKIRAS1	down			BAZ1A	up	FAM49B	up									CD1D;CD1.1;CD1;CD1A;PCD1A	up							YWHAQ	up
NCAPG	up	C1QTNF2	up	CACUL1	down			NPC2	up	PAMR1	up									SPI1;PU.1	up							LOC100152951	up
FN1	up	PLOD2	up	SMIM19	down			DHX58	up	HSPH1	up									DUSP5	up							LOC100514210	up
ISLR	up	GALK2	up	CNKSR2	down			TMSB4X	up	BHLHE40	up									LOC100739048	up							RASA2	up
MST150	up	GRM7	up	SYNRG	down			ENTPD1	up	FTH1	up									CH242-307C4.2	up							SEC62	up
IFI30	up	GAS1	up	TPK1	down			CCL5	up	TAP2	up									SLC7A7	up							PMM1	up
ENTPD7	up	C8orf83	up	CKAP2	down			NPC1	up	LAT2	up									LOC100523405	up							LOC100518433	up
RNPEP	up	PCOLCE	up	TXNDC9	down			GABARAP	up	INPP4A	up									HMOX1;HSP32	up							BICC1	up
PPHLN1	up	DZIP1	up	CRBN	down			CEBPB	up	B4GALNT2	up									LOC100737165;LOC100737237	up							P14ARF	up
FZD1	up	MRC2	up	STRBP	down			OLR1	up	CKAP4	up									SLC6A3	up							ANO6	up
MPZ	up	DAB2	up	SPATA5L1	down			ARPC2	up	CASP8	up									FN1	up							ACSL5	up
CRISPLD2	up	FAM149A	up	SUGT1	down			RPS17	up	FCGR2B	up									LTF;PLF	up							ADAM-9	up
MXRA5	up	DCLK1	up	BTRC	down			HMGB2	up	ARPC1B	up									GPR65;LOC100738055	up							TRIM38	up
ABI3BP	up	MYBL1	up	OSBPL1A	down			CD47	up	OBFC2A	up									SLC7A7	up							P4HA1	up
MYH10	up	FOXC1	up	SPRYD7	down			PRR5	up	TSPO	up									IGLV-9	up							LOC100154658	up
SIX1	up	KRT10	up	IDE	down			TNFAIP8	up	CD55	up									PRRG4	up							LOC100519100	up
USH2A	up	RNF128	up	MRPS27	down			RPS3	up	MYC	up									TLR4;LOC100620561	up							LOC100157122	up
ID4	up	CHRD	up	AFG1L	down			TXN	up	HPS3	up									FOLR1;FBP	up							LOC100154722	up
FAP	up	FKBP14	up	KDM1A	down			RPS20	up	CHSY1	up									SLC7A7	up							CD247	up
ASAH1	up	TPM4	up	RAB28	down			ARPC1B	up	LOC100513601	up									SDSL	up							CMKLR1	up
LIPG	up	S100A11	up	ACAD9	down			ALDH2	up	DIAPH1	up									PADI4	up							LOC100522144	up
PRDM6	up	CFH	up	METAP1	down			OBFC2A	up	IL16	up									LOC100511639;LOC100517657;LOC100512054	up							LOC100158015	up
PAK3	up	GALNT1	up	OMA1	down			LAMP-1	up	ACSL4	up									SDC2	up							RPL7	up
COL5A2	up	COL14A1	up	GCN1	down			PRELID1	up	ITM2C	up									BAALC	up							LOC100154318	up
COL8A1	up	ARHGAP11A	up	PRICKLE2	down			LGALS8	up	PMM1	up									ATP8B4	up							GIT2	up
C14orf37	up	GNG12	up	COPS4	down			C17H20orf174	up	FUT8	up									CALCB;CRSP;CRSP-1;CRSP1	up							NCF2	up
RRM2	up	FBN1	up	TTC4	down			ATP2B1	up	CD2	up									CEBPA;C/EBP alpha	up							LOC100152698	up
SLC1A5	up	NANOS1	up	HAUS8	down			EEF1A1	up	LIPA	up									C6orf141	up							FBN1	up
CDH11	up	FMNL2	up	EZR	down			PLIN2	up	DRAM2	up									FN1	up							SLC3A1	up
COL5A2	up	B4GALT1	up	AP4S1	down			DRAM1	up	PPIA	up									LOC100515475	up							LOC100525150	up
KIAA1598	up	CKAP4	up	EDIL3	down			ADM	up	TPST2	up									LCP1;LC64P;LCP-1	up							TTF2	up
SCD	up	ANXA1	up	MTMR1	down			NR4A2	up	BIN1	up									PYCARD	up							CCL5	up
PPAP2A	up	SH3BGRL	up	MKKS	down			RPLP2	up	TXN	up									LOC100737120	up							LOC100517922	up
PLXDC2	up	IGFBP6	up	MRPL3	down			CRLF3	up	NPC1	up									CCR2	up							KCNG1	up
GPM6B	up	FLRT2	up	TRAK2	down			CHSY1	up	BTG3	up									NCF1	up							MAOA	up
CD109	up	OGN	up	FAM174A	down			HIST1H2BD	up	PPP1R18	up									PF4;LOC100520680	up							SFXN3	up
NUB1	up	NP_689497	up	CUL5	down			DDIT4	up	PLIN2	up									SLC7A7	up							GPR1	up
SULF2	up	DACT1	up	KYAT3	down			ACSL5	up	PHF11	up									PLK3	up							ATP11C	up
DCAMKL1	up	SERPING1	up	SYMPK	down			THBS1	up	TNFRSF1A	up									VDR;NR1I1	up							SEC23A	up
RCN1	up	CYBRD1	up	TNIK	down			TPST1	up	TOMM34	up									CXCR4	up							TLK1	up
PAPPAS	up	ENC1	up	ZNF32	down			LDLR	up	IL4R	up									CD53	up							LOC100518347	up
MAMC2	up	PTPRS	up	SOD2	down			PPP1R18	up	PPCDC	up									GAREML	up							ANG1	up
MAFB	up	SRPX	up	NRG4	down			PIK3CG	up	TGFB1	up									CXCR4	up							PON2	up
ITGBL1	up	ASAP3	up	ACTR10	down			FAU	up	AXL	up									UGT1A3;UGT1A1	up							IFT52	up
FKBP14	up	GPR177	up	LARS2	down			PAMR1	up	PRIM2	up									MT-2B;MT2A	up							LY86	up
ZNF291	up	ADAMTSL3	up	DUSP3	down			SLC2A2	up	DRAM1	up									SELL	up							LOC100156903	up
GPSM2	up	KLF5	up	FBXO3	down			BIN1	up	ADM	up									IL1A;IL-1alpha	up							HSP90B1	up
NRP2	up	GPC6	up	MRPS18C	down			CNDP2	up	BTG2	up									TRIB3	up							KRT18	up
TGFB3	up	MYLK	up	GHR	down			BTG3	up	PMEPA1	up									KCNK13	up							SCD	up
MYOF	up	LUM	up	ADRB1	down			CSF1	up	ST8SIA4	up									LOC100514951;LOC100739048	up							TES	up
PMEPA1	up	KCTD12	up	PALMD	down			DIAPH1	up	HIST1H2BD	up									ATP8B4	up							SLA-DMA	up
COL14A1	up	CALD1	up	FAF1	down			KIT	up	PICALM	up									ABHD12B	up							PEA15	up
LOC100134190	up	APITD1	up	GNPAT	down			LOC100622689	up	RECQL	up									ALOX5AP;FLAP	up							GUCY1A3	up
PITPNM3	up	CTSS	up	PNPT1	down			SLA-1	up	ARPC5	up									LOC396781	up							TNFSF13B	up
Q9H0K6	up	TGFB2	up	MTOR	down			CASP8	up	RASGEF1B	up									PLXNC1	up							SGCE	up
FNDC1	up	FLRT3	up	TXNDC15	down			TGFB1	up	SLC7A1	up									SDC2	up							TRA2A	up
NP_653302	up	TMEM26	up	GRK5	down			C3	up	POSTN	up									SDC2	up							YWHAZ	up
TTC3	up	CREB3L2	up	HMGN4	down			CMAH	up	POSTN	up									LOC396781	up							TNFRSF11B	up
MMP2	up	CYP1B1	up	SSBP1	down			RPS15	up	ATP2B1	up									HMOX1	up							AZIN1	up
NANS	up	TFPI2	up	GGA2	down			SLC7A1	up	COL5A1	up									LOC100155773	up							DAD1	up
HMOX1	up	TPK1	up	ATIC	down			LTA4H	up	HMGA1	up									ALOX5AP;FLAP	up							RNASE6	up
BIN2	up	NR2F1	up	FAM98A	down			PPARD	up	HMGA1	up									IL18RAP	up							MMP9	up
PLP1	up	TRAM2	up	ZCCHC17	down			PPARD	up	TMSB4X	up									IGLV-8	up							AP3B1	up
GPX7	up	TSPAN6	up	SLC25A13	down			SMAP2	up	HEXB	up									IL18RAP	up							AP1G2	up
COG4	up	TSHZ2	up	AAGAB	down			PMEPA1	up	PLAT	up									PLXNC1	up							EIF4A1	up
COL1A1	up	LRRC16A	up	KIF1C	down			CD55	up	CRAT	down									LOC100524810	up							RAI14	up
PQLC3	up	NP_116255	up	SCRN3	down			DNAJB1	up	TRIM55	down									MAFB	up							ATP2B1	up
DTL	up	SEP.11	up	HECTD1	down			TPST2	up	TRIM55	down									CXCR4	up							C1QTNF2	up
LAPTM5	up	MDFIC	up	ERI3	down			SLA-DQA1	up	KCTD1	down									C5AR1;C5R1	up							FRMD6	up
IGFBP6	up	CREB3L2	up	RWDD2A	down			SLA-DQA1	up	CYB5R1	down									SDC2	up							SMC4	up
GLIPR2	up	EID1	up	ST3GAL3	down			ST8SIA4	up	ACTC1	down									SELL	up							BLNK	up
MAFB	up	TTC28	up	RNF14	down			ADAM17	up	GJA1	down									TLR4	up							FTH1	up
DACT3	up	SYT11	up	EIF3L	down			DKC1	up	FRRS1	down									OSBPL6	up							LOC100525364	up
COL5A1	up	GAS1	up	QRSL1	down			INPP4A	up	STXBP6	down									RBP4	up							PPIA	up
SYTL2	up	THBS1	up	PTCD3	down			F11R	up	MEOX2	down									BCAT1	up							NPG4	up
NAP5	up	COL6A3	up	COX7A2	down			RPL3	up	MITF	down									MYBPH	up							MAN2A1	up
KIF3B	up	LHFP	up	NCOA4	down			CD200R1	up	SLC41A1	down									ALOX5AP;FLAP	up							JMJD1C	up
CASP1	up	TYMS	up	MRPL28	down			COL5A1	up	ART3	down									LOC100622160	up							PRKG1	up
GLRB	up	CENPH	up	PHTF2	down			STAT6	up	CLIC5	down									BCAT1	up							LOC100157004	up
PTPN13	up	MAP1A	up	IMMP1L	down			TPM4	up	CAMK2D	down									NT5DC1	up							LOC100519876	up
MFAP4	up	FRMD6	up	EEF2K	down			ACTN1	up	SGCB	down									FOLR1;FBP	up							GNA14	up
MARVELD1	up	MAN1A1	up	DYRK2	down			SLA-2	up	ODF2	down									TM4SF19	up							ITM2B	up
ENC1	up	RBMS3	up	ISOC2	down			CD82	up	SLC35F5	down									LOC396781	up							LOC100512638	up
SLC2A13	up	AP3S1	up	ATP8A1	down			STAT6	up	EPHX1	down									LCP1;LC64P;LCP-1	up							VGLL3	up
PMEPA1	up	FKBP7	up	EHD4	down			PPIA	up	ACOT13	down									LOC100511639	up							ANKRD28	up
PDGFRL	up	LOC100131082	up	CPEB3	down			POSTN	up	RAB28	down									VAV1	up							LOC100526167	up
GRIP1	up	PMM1	up	ZYG11B	down			POSTN	up	VDAC1P5	down									SOCS3	up							SRSF9	up
Q96GC9	up	MARCKS	up	TUFM	down			HMGA1	up	POPDC3	down									SESN2	up							ADD3	up
COX6A1	up	COL1A2	up	MTX2	down			HMGA1	up	DMD	down									SDSL	up							RPS4	up
LRIG3	up	LOC283155	up	PRMT8	down			PFN1	up	LOC733605	down									BAALC	up							LOC396849	up
C10orf13	up	EML4	up	MSRB3	down			MRPL55	up	FABP3	down									LOC396781	up							MYO5A	up
THBS1	up	NOTCH2	up	FBXL4	down			STAT6	up	AASS	down									LOC396781	up							LOC100155623	up
CLECSF6	up	CST3	up	ALDH5A1	down			PICALM	up	MITF	down									NT5DC1	up							LOC100520446	up
NCAM1	up	LOC647276	up	PCGF5	down			C2H1orf35	up	HNRNPH3	down									LOC396781	up							PAPP-A	up
ANGPT1	up	CNN3	up	APPL2	down			SLC39A7	up	OXCT1	down									MARCH1	up							CASP10	up
P4HA3	up	ZCWCC2	up	AGPAT2	down			ZFP36	up	RXRG	down									BTK;LOC100517988	up							LOC100521201	down
GEM	up	MAN2A1	up	RPL22	down			STAT6	up	SPRY1	down									MFSD2A	up							IFRD1	down
TXNDC5	up	PTTG1	up	OTUD7B	down			STC1	up	DMD	down									LOC100622494	up							CLDN12	down
ARHGAP28	up	TGFB2	up	YPEL2	down			PHF11	up	SLC9A1	down									LOC396781	up							ALB	down
RASSF2	up	RHOU	up	PHB	down			ZNF217	up	ATP5G1	down									TLR4	up							GHR	down
LL2	up	ANO6	up	LRP12	down			CLEC2B	up	CCNG1	down									CXCL14;BRAK	up							LOC100155988	down
MFAP2	up	KDELR2	up	GATA4	down			TOMM34	up	PON2	down									BNP;BNP1;NPPB	up							PPP2R2A	down
PPIC	up	GLIS2	up	PRKACA	down			TNFRSF1A	up	GUCY1B3	down									LOC396781	up							LOC100522252	down
PTK7	up	GUCY1A3	up	QDPR	down			IPO5	up	RRAGD	down									SCD	up							SMG5	down
HTRA1	up	EMP1	up	MCCC2	down			IRF1	up	SLC16A1	down									ABRACL	up							PHF17	down
CDR2	up	Q6ZT47	up	NUDT12	down			SLA-3	up	TRIM63	down									ATP8B4	up							C3orf75	down
TNFAIP8L2	up	SULF2	up	C15orf61	down			BOLA1	up	PALMD	down									BMP7	up							TYK2	down
C21orf7	up	RNF144A	up	ELP1	down			MMP14	up	C1H6orf162	down									MAFB	up							LOC100524118	down
PTPRF	up	GPC4	up	MRPS14	down			OAS1	up	DDO	down									CRELD2	up							LOC100153650	down
IL27RA	up	COL18A1	up	SGO2	down			ZFP36	up	MYRIP	down									RGS1	up							CAR	down
ARMCX2	up	EML4	up	CCNY	down			MX1	up	DNAJA4	down									DOK2;LOC100513684	up							LOC100037967	down
GALNT1	up	HELZ	up	HCCS	down			ANXA2	up	ATP5L	down									LOC396781	up							LOC100158199	down
FAT4	up	TCF21	up	MCRIP2	down			HIF1A	up	SPATA24	down									LOC100622710	up							CDC37	down
RYR2	up	TGFBR1	up	HK1	down			PRIM2	up	TCAP	down									TLR4	up							STC1	down
COL8A1	up	HTRA3	up	GYS1	down			FUT8	up	COX6C	down									FAM71A	up							SLC25A43	down
NAV1	up	LOC100131731	up	OXSR1	down			IGFBP4	up	HPGD	down									LOC396781	up							LOC100157200	down
COL11A1	up	NP_116255	up	MSI2	down			COFILIN	up	ATP1B4	down									GMFG	up							VAPB	down
ACTN1	up	SH3PXD2A	up	GUCD1	down			RPL14	up	ACTN2	down									LOC396781	up							LOC100152681	down
SDC1	up	CTSO	up	CCDC6	down			SERPINH1	up	ATP2A2	down									TYROBP	up							ATP2A3	down
GLB1L	up	ANXA2	up	TACO1	down			SLA-5	up	SGCE	down									TYROBP	up							PRDX6	down
SERPINF1	up	C20orf17	up	CARF	down			KLF10	up	Mdh1	down									MSR1	up							MUL1	down
CYBA	up	AASS	up	SLC25A40	down			KLF6	up	PCDH7	down									LOC100153113;LOC100155089	up							PALM2	down
KIF23	up	ALDH1A2	up	PHKB	down			RPL11	up	PM20D1	down									TGM1	up							PIAS4	down
HSPA2	up	ITGAM	up	MRS2	down			SOD2	up	NCEH1	down									CALCB;CRSP;CRSP-1;CRSP1	up							RMND5A	down
CCDC3	up	FGF2	up	APOOL	down			RCAN1	up	PTGFR	down									TLR8	up							AGTPBP1	down
PBK	up	Q96BA5	up	NHLRC2	down			COL5A1	up	PPP2R2B	down									GPR82	up							EPB41	down
CTSS	up	GPC6	up	RPRD1A	down			COL5A1	up	ADIPOR2	down									LOC100156489	up							LOC100157153	down
MFG	up	TDG	up	NFS1	down			SLA-2	up	GHR	down									LOC396781	up							LOC100514852	down
RARRES2	up	CHSY1	up	NIT2	down			LRRC59	up	GABARAPL1	down									C5AR1;C5R1	up							RBMX	down
GPSM2	up	NEO1	up	IVNS1ABP	down			EEF1B2	up	LOC733663	down									LY96	up							PARK2	down
Q8N9Z9	up	CCDC50	up	DNAJC28	down			SPRYD3	up	ATP5G3	down									ANPEP;PEPN;APN	up							LOC100152229	down
BEND6	up	VIM	up	C7H6orf125	down			RAI14	up	TSPAN12	down									ICAM3;ICAM-3	up							NDUFB8	down
GLI3	up	ITM2C	up	FAT1	down			EPHX2	down	DHRS4	down									FOLR1	up							LOC100520487	down
FBLN2	up	SLC44A1	up	RDH14	down			MLH1	down	CYB5A	down									TG	up							GREB1L	down
BHLHB3	up	IL1R1	up	PMS1	down			CAPZA2	down	MYOCD	down									LOC100620561;TLR4	up							LOC100155504	down
MN1	up	C13orf33	up	TBC1D19	down			DERL1	down	MACROD1	down									EVI2A	up							SMYD3	down
Q8N4T3	up	EGFR	up	DCAF8	down			PPP2R5E	down	FMO1	down									UGT1A6;UGT1A3;UGT1A1	up							MYLIP	down
SDC2	up	LOC552889	up	LRPPRC	down			ARPC1A	down	FOLH1	down									NFE2	up							PLA1A	down
O75037	up	RPL10	up	GFM1	down			FBXO7	down	AQP7	down									IFI30;GILT	up							SOX18	down
PRRX1	up	PDGFD	up	HMOX2	down			ZFAND5	down	CS	down									LRRC73	up							DYNLT1	down
P2RY12	up	TGFBI	up	CLUH	down			C1H6orf35	down	GATA-6	down									SCNN1D	up							TEF1	down
TIMP1	up	TGFBI	up	RNF7	down			MGP	down	MLPH	down									CHRNA9;LOC100512846	up							ATP1B1	down
LY96	up	KIAA1715	up	GLRX5	down			ARFIP1	down	ACACB	down									RPS6KA1	up							LOC100525265	down
SPINT2	up	AXL	up	TIMM44	down			TXNL1	down	TNNI3	down									LAT2	up							LOC100516047	down
DSCR1L2	up	TSPAN6	up	SLC25A20	down			UROS	down	OCLN	down									DERL3	up							LOC100524706	down
CCNB1	up	EPB41L2	up	TMEM144	down			MRPS28	down	CMYA5	down									NAGS	up							MYOZ1	down
SDC2	up	GNG2	up	PPP5C	down			FAM162A	down	PPARGC-1	down									LRRC59	up							VDAC2	down
TGFB1I1	up	RHOU	up	ATPAF1	down			LHPP	down	TCN2	down									FAM83B	up							HSPA1L	down
FGF7	up	HES1	up	CDK18	down			METTL11A	down	SPARCL1	down									LOC100155773	up							CCBL2	down
COL5A1	up	MDFIC	up	GFM2	down			FH	down	NDUFA4	down									LOC100515383	up							TRIM37	down
TRPM7	up	CXCL12	up	COPS5	down			FGL2	down	ATP2A2	down									PNP;NP	up							HSD17B4	down
SNX7	up	FLRT2	up	PALM2AKAP2	down			CCDC167	down	FAM107A	down									SLAMF9	up							FITM2	down
PAK1	up	C1S	up	DDO	down			UBE2B	down	ZNF205	down									IFI30	up							SUCLA2	down
TWIST1	up	HTRA4	up	UBE2D4	down			TXNDC15	down	ITGB6	down									LOC396866	up							MYOT	down
TRPS1	up	DDAH2	up	RCAN2	down			ANKS1A	down	LOC733663	down									AREG	up							LOC100511786	down
SP100	up	BCHE	up	ANKS1A	down			UBE2J1	down	PFKM	down									LOC100049651	up							KDM1A	down
CNN1	up	Q6ZUI0	up	SLC7A2	down			CAV2	down	ABRA	down									HSH2D	up							RPIA	down
GLRB	up	HSPA8	up	MAPKAPK3	down			FOXO3	down	ATP5A1	down									ZCCHC12	up							TPM1	down
PPAP2C	up	AFF3	up	RBFA	down			NUDFV2	down	LDHB	down									CSTB	up							LOC100516543	down
COVA1	up	SPARC	up	FBXO30	down			LCORL	down	MYOT	down									LOC100627693	up							LOC100153322	down
MAGED4	up	FLRT3	up	RGS7	down			STAT2	down	FOXP2	down									FAM184A	up							ECHS1	down
GSTM3	up	SORT1	up	PANK1	down			RBM38	down	SLC2A4	down									PNP;NP	up							PDE4B	down
NPL	up	ZFP36L1	up	DLST	down			CWC27	down	LOC733663	down									FOLR1;FBP	up							CLDN7	down
LOC100129193	up	ATP1B3	up	DPCD	down			PKIG	down	HADHA	down									CECR1	up							LOC100156322	down
MXRA8	up	CLIP3	up	MTHFD2L	down			KPNA1	down	CTH	down									SERPINB10	up							PDLIM3	down
SMAD2	up	CD55	up	RILPL1	down			ATG2B	down	HOMER1	down									SLC38A5	up							NDUFA4	down
LOC100128328	up	PMP22	up	RBPMS	down			PTPRA	down	DAPL1	down									POLR3H	up							ZFAND5	down
DCLK1	up	REXO2	up	CCDC181	down			ERLIN1	down	prkaa2	down									ALDH2	up							RNF185	down
NXN	up	PRC1	up	TMEM38B	down			QKI	down	LPL	down									LOC100522571;LOC100625447;CD68	up							FBXL4	down
AKAP5	up	SASH1	up	PLGRKT	down			LOC100152407	down	ISG12(A)	down									CD48	up							CTAGE5	down
TMEM30B	up	DCN	up	CHPT1	down			NUBP1	down	SLC2A4	down									DOK2;LOC100513684	up							ATP5F1	down
SPC24	up	C1R	up	PLAA	down			DHRS11	down	SLC7A2	down									RUNX1;LOC100623508	up							NUDFV2	down
NCAM1	up	WIPF1	up	AP3S2	down			C7H6orf106	down	MLC2V	down									CDS1	up							GHITM	down
COPZ2	up	SCD5	up	C1orf198	down			TSPAN9	down	MYH7	down									ALDH2	up							hand1	down
SERPINE2	up	XBP1	up	MRPS36	down			TN-X	down	BCKDHB	down									ALDH2	up							KCNA5	down
LOC100134190	up	NUCB2	up	ASB8	down			LMAN2L	down	CMYA5	down									ACAT2	up							LPCAT4	down
TTC39C	up	MAF	up	BTBD1	down			UCHL3	down	PLN	down									NOD2	up							LOC100524716	down
PI15	up	LIMCH1	up	PRKAB2	down			NR6A1	down	LCTHIO	down									IGLV-3	up							USP45	down
ARL4C	up	LOC100133713	up	GRK3	down			TN-X	down	HABP4	down									LOC100739671	up							SIRT5	down
MEOX1	up	GLCCI1	up	OXNAD1	down			HO2	down	INPP1	down									BCAT1	up							TBC1D7	down
ENC1	up	HLA‐DRB1	up	DZIP3	down			SCP2	down	ENO3	down									LOC100522571;CD68	up							LOC100525647	down
MYH10	up	PPIB	up	LRIF1	down			GTF2H2	down	LRRC2	down									SELE	up							SUCLG2	down
PIK3R2	up	MMP23B	up	RXRG	down			TATDN1	down	NDUFAB1	down									HNMT	up							PHYH	down
C1QB	up	MATN2	up	ALAS1	down			ATG4D	down	PDE3A	down									PHLDA2	up							LOC100521209	down
NP_060177	up	PLSCR4	up	SESN1	down			MRPS9	down	DPP4	down									SERPINB10	up							PTPRK	down
MUC19	up	MIB1	up	CARNMT1	down			MGLL	down	ATAT1	down									ALDH2	up							ACADSB	down
FBN1	up	NEO1	up	TLN2	down			VDAC1P5	down	GOT1	down									SERPINB10	up							LOC100157055	down
IGF1	up	MAP2	up	ZNF664	down			ACADS	down	ENPEP	down									NT5DC1	up							LOC100154139	down
WARS2	up	HELZ	up	PDHX	down			LMO4	down	TNNC1	down									IGHA	up							LOC100154005	down
KCNMB1	up	RPL3	up	THRB	down			ADSL	down	IDH3B	down									SELL	up							BTG2	down
FBLN1	up	PLS3	up	KAT2B	down			XIAP	down	CKMT2	down									VMP1;ssc-mir-21	up							RIMS1	down
TNFAIP8L2	up	P4HA1	up	DNAJC19	down			LOC100513627	down	ADAMTS20	down									CD84	up							PGRMC1	down
RPS27	up	ITPR1	up	SPATA24	down			TFRC	down	ADAMTS20	down									SORL1	up							SIRT3	down
KIF11	up	NTRK2	up	OPA1	down			DLD	down	CCK	down									DSCC1	up							SLC8A1	down
Q96DP2	up	ACTG1	up	FAM161A	down			MRPS35	down	ADCYAP1R1	down									KLF5	up							LOC100515267	down
LOXL3	up	RP11‐345P4.4	up	PPTC7	down			ACVR2A	down	LOC100511007	down									WDR63	up							OXNAD1	down
SERPINI1	up	CYP7B1	up	ACSS2	down			METTL9	down	TOB1	down									EXO1	up							PCCB	down
Q96ND2	up	LOC100132430	up	ZNF770	down			GPX3	down	SGCE	down									TGFA	up							LOC100154661	down
CABLES1	up	LIMCH1	up	RHOQ	down			SPIN1	down	MASP1	down									WDR63	up							CSNK2B	down
CPXM2	up	PPIA	up	TDP2	down			TEF1	down	FITM2	down									ANPEP;PEPN	up							INADL	down
EML4	up	PRSS23	up	STARD7	down			WDTC1	down	CD36	down									LOC100624161;G0S2	up							ETFA	down
EYA3	up	ZFP36L1	up	LCLAT1	down			HSD17B4	down	KCNJ5	down									ALDH2	up							LOC100514364	down
SRPX2	up	COL3A1	up	MTRF1	down			NCOA4	down	ASB11	down									ALDH2	up							LOC100153773	down
TNFAIP8L3	up	F2RL2	up	PHKA1	down			SLC35D2	down	ASB11	down									CCRL2	up							LPIN1	down
ID2	up	TCF12	up	MSRB2	down			RFN19	down	UCP3	down									GNG12	up							LOC100515785	down
CASK	up	FAM3C	up	TBC1D8	down			PPP2CA	down	ATP1A2	down									LOC100625571;IL1RAP	up							ATP5A1	down
IGF1	up	FKBP1B	up	UBE2B	down			PRDX3	down	LDHB	down									LOC100626276	up							ACADL	down
RGS4	up	SRI	up	OXCT1	down			SELT	down	PERP	down									TP53I3	up							LOC100158012	down
CKB	up	KDELC2	up	ABHD4	down			VCL	down	FHL5	down									ESM1;LOC100739671	up							GPR116	down
RABGAP1L	up	GGCX	up	XK	down			CYCS	down	HAND1	down									KIAA1211L	up							SLPI	down
LPAR1	up	SVH	up	ORC3	down			MOCS2	down	KCNA5	down									CD300C	up							DPF3	down
GPM6B	up	SERP1	up	FHL2	down			CCDC91	down	COX8H	down									BCL2A1	up							HO2	down
CCDC3	up	AKAP12	up	PROX1	down			FBXO21	down	ADAMTS20	down									OSM	up							QDPR	down
PICLAM	up	STMN1	up	SMIM8	down			ALAS1	down	ADAMTS20	down									LOC100525227	up							LOC100517381	down
PRKCDBP	up	LGALS1	up	IFT81	down			ATP9A	down											SYK;CH242-307C4.2	up							CAT	down
IGF1	up	TCF7L1	up	CASQ1	down			C12H17orf75	down											SCD	up							VEGFA	down
GALNT1	up	TCF4	up	MT3	down			ABRA	down											STXBP2	up							SDHB	down
PLXNC1	up	NP_056287	up	B3GALNT2	down			COMT	down											ST14	up							ND1	down
DKK3	up	SMARCC1	up	HIBCH	down			FRS2	down											MYO1F	up							UQCC	down
SH3MD1	up	MPZL1	up	CACNB2	down			MFAP5	down											ALDH2	up							LOC100525212	down
SOAT1	up	TGFBR2	up	TIGAR	down			SPATA7	down											BCL2A1	up							MYO5B	down
APCDD1	up	CCDC50	up	KCNH2	down			NDUFA11	down											PAQR5	up							CEND1	down
HOP	up	QKI	up	CIBAR1	down			PKD1	down											ALDH2	up							LOC100154143	down
FCER1G	up	GGH	up	MSANTD3-TMEFF1	down			PON2	down											TIAM1	up							LDB3	down
HIST1H2AC	up	LRP6	up	RBPMS2	down			LOC100153714	down											ANPEP;PEPN;APN	up							KLF11	down
CMTM3	up	LRP6	up	NCEH1	down			KLF12	down											FXYD5	up							ACACB	down
PMEPA1	up	PTPRD	up	MFN2	down			ZNF181	down											SKAP2;LOC100625903	up							DDO	down
LCP2	up	RBPSUH	up	TRAK1	down			CHMP2B	down											MPEG1	up							LOC100156375	down
TOX	up	PEA15	up	ESRRG	down			NDUFB2	down											NPL	up							POLH	down
PAPSS2	up	FVT1	up	MMD	down			PMVK	down											ALDH2	up							HSDL2	down
ANKRD29	up	ITGAV	up	TCAF1	down			SYNJ2BP	down											TNN	up							CHGA	down
PIK3AP1	up	ITGAV	up	ATP5PO	down			MRPL13	down											CTSH	up							LOC100157993	down
CD44	up	TTLL3	up	NT5C1A	down			SPRY1	down											EVI2B	up							IVNS1ABP	down
FLJ10357	up	ZFHX3	up	PDK1	down			HPGD	down											TBC1D2	up							ACSL1	down
RACGAP1	up	SNTB2	up	MIGA2	down			MEOX2	down											LOC100521241	up							LOC100127143	down
IGF1	up	NAP1L1	up	IVD	down			ATP5E	down											SH3BP2	up							ACOX2	down
GRIP1	up	CALU	up	MIPEP	down			SKP2	down											TSKU	up							CAMK2D	down
IER5L	up	PDGFRA	up	ACOX2	down			C1H9orf46	down											SHAS2;Has2;CU302381.1	up							ATP2A2	down
CNTAP1	up	PSD3	up	NDUFAB1	down			C3H16orf5	down											EMP3	up							LOC100152612	down
KIAA0644	up	LRP6	up	GRAMD1C	down			GAL3ST1	down											SH3BP2	up							KHDRBS3	down
PDGFRL	up	HS2ST1	up	PTCD2	down			NDUFA13	down											LOC100513921	up							PDK4	down
ARL4C	up	CBX6	up	RHOBTB3	down			PR39	down											CHRNA9	up							LOC100157073	down
FKBP14	up	FHL1	up	GIPC2	down			GPHN	down											RP2	up							LIPE	down
Q7Z4F9	up	HEG1	up	TMEM65	down			NDUFB8	down											FGR	up							CCK	down
FSTL1	up	TCF4	up	FXR2	down			GABARAPL1	down											JUNB	up
RLBP1L1	up			SLC27A1	down			THRA	down											CTSH	up
ELN	up	PDGFC	down	MLLT11	down			SCP2	down											SEMA7A	up
AIF1	up	BNIP3	down	IFT122	down			st3gal3	down											AP2M1	up
FOXC2	up	NP_919226	down	PRKAR2A	down			ATP1A1	down											SOCS3	up
PTGIS	up	CTNNBL1	down	ERMP1	down			CS	down											SCD	up
PLA2G6	up	SSBP3	down	PRUNE1	down			PRR2	down											SYK	up
DLGAP5	up	Q9P242	down	PPIP5K2	down			TSPAN3	down											SLC25A22	up
ZNF114	up	EXOC5	down	MRAS	down			APC10	down											SOAT1	up
CKAP4	up	ATG9A	down	NDUFAF7	down			PGM1	down											VNN3	up
VAT1	up	EXOC5	down	SDHC	down			DMRT-1	down											ENO1	up
VAV1	up	CCDC91	down	PPP1R12B	down			C1H14orf166	down											HCLS1	up
KCTD12	up	SLC2A4RG	down	APOO	down			MDH2	down											PRRX2	up
APCDD1	up	SAT2	down	ACSS3	down			COX17	down											PVR	up
MGAM	up	VAC14	down	RTN4IP1	down			DCAF8	down											TLR2	up
SLC39A7	up	RABGAP1L	down	TRAPPC13	down			NDUFS5	down											GALNT3	up
OSBPL6	up	DIABLO	down	SPTB	down			MOSPD1	down											THBS1	up
SERPINE1	up	APEX2	down	NUDT19	down			PGRMC1	down											SCD	up
RASSF2	up	DGCR6	down	ITGB6	down			TDP2	down											FERMT3	up
RLBP1L1	up	CDC91L1	down	PLAAT1	down			GUCY1A3	down											LOC100627693	up
SH3PXD2A	up	HARS2	down	PDE3B	down			MUT	down											TRIM36	up
RAB31	up	MTFMT	down	TMEM164	down			NDUFC1	down											IL2RG	up
LOC100128774	up	GCN1L1	down	GATA6	down			SPRYD7	down											GPRC5A	up
COL14A1	up	RORC	down	EDNRA	down			STC2	down											CR2	up
CD53	up	DALR	down	SMDT1	down			PDK4	down											LOC100516350	up
XPO6	up	NCK1	down	SORBS1	down			ACTA1	down											NPL	up
UBTD2	up	OXNAD1	down	SVIL	down			NKAP	down											LOC100152184;PLEKHO1	up
Q8N412	up	TPI1	down	CRYBG3	down			ENSA	down											LOC100512873;SLPI	up
P_689497	up	PRNPIP	down	NDUFA8	down			ACSL3	down											THBS1	up
CD9	up	GCAT	down	HRC	down			FABP3	down											FKBP11;LOC100512782	up
TGFB2	up	PM20D2	down	ATP1B4	down			AUTS2	down											LOC100152184;PLEKHO1	up
LAMB3	up	IVD	down	RASL11B	down			SECISBP2L	down											C2H19orf38;C19orf38	up
MYO5A	up	Q8NBA7	down	PGM1	down			HACE1	down											RGS10	up
RAB34	up	MMS19	down	SLC35B4	down			PDLIM3	down											LY96	up
DZIP1	up	MARS2	down	PDHA1	down			CCNG1	down											CRSP-2;CRSP2	up
LIMA1	up	PM20D2	down	LMO7	down			LPIN1	down											LY96;MD-2	up
LOC100132060	up	TOMM70A	down	PARM1	down			BZW2	down											LOC100519176;LOC100737595	up
PLA2R1	up	PMVK	down	CCDC91	down			FKBP9	down											PIGE-108A11.3;LOC100623347;PigE-108A11.3	up
CXCL12	up	Q9UFG8	down	KBTBD12	down			OBFC1	down											SCD	up
EIF4E2	up	GRPEL2	down	SORBS2	down			FAT1	down											ZDHHC18	up
Q8TAL6	up	SMURF2	down	VLDLR	down			LACTB2	down											LOC100521937	up
KIAA0101	up	PRKAR2A	down	SLC44A5	down			SDHD	down											FCER1G	up
C11orf17	up	RPS6KA5	down	STAU2	down			MECR	down											CPT1C	up
DKK2	up	PPP1R12B	down	STOX1	down			ATP1A2	down											LOC100520746	up
CTGF	up	PTPRK	down	MTUS2	down			PARK7	down											PLAU;uPA	up
COLM	up	SIAH2	down	ETFRF1	down			SLC35F5	down											ATP8B4	up
ASPN	up	EPHX2	down	MCEE	down			IMMP1L	down											NT5C	up
HIST1H2BE	up	PM20D2	down	DCLRE1A	down			ATP1B4	down											ITGA2;VLA-2	up
BTK	up	ANKRD39	down	CAP2	down			TCAP	down											GLIPR1	up
C6orf134	up	HMOX2	down	KCNJ4	down			BMPR1A	down											LOC100628221;CPM	up
APAF1	up	SH3KBP1	down	SFXN4	down			SUCLG1	down											CXCL2;GRO2;GROB;MIP2;MIP2A;SCYB2	up
C1QTNF2	up	LMO1	down	HAND2	down			XIRP1	down											RAP2A	up
CCDC109B	up	SUOX	down	RXFP1	down			TACO1	down											TFEC	up
RUNOL4	up	MRPL28	down	SGCD	down			DNPEP	down											TMEM154	up
MD	up	ABCA5	down	AGL	down			DAPK2	down											LOC100737204	up
PLOD2	up	AGTPBP1	down	PPP1R3A	down			MYL9	down											MS4A7	up
NDUFS4	up	Q9ULR5	down	FBXO32	down			FMO1	down											LOC100739707;SIRPB1	up
GALK2	up	THSD4	down	PPP1R14C	down			PLA2G1B	down											TNFAIP6	up
GRM7	up	GCDH	down	SAMD12	down			TRAPPC2	down											GPR64	up
GAS1	up	FKBP4	down	FAM81A	down			LOC100514785	down											SERPINB10	up
C8orf83	up	MRPS35	down	ERBB4	down			MTX2	down											NME1	up
NAGK	up	ACOX2	down	LRIG1	down			TMEM38B	down											NOD2	up
TMED3	up	MCCC1	down	GRIA1	down			PM20D1	down											GPNMB	up
PCOLCE	up	CAST	down	DLAT	down			CUEDC1	down											PLIN2;ADFP;ADRP	up
SPC25	up	ACAD9	down	AKAP6	down			PLD1	down											WDFY4;WDFY3	up
DC2	up	MRPL48	down	RRAGD	down			RAB28	down											LOC100415928	up
SLIT3	up	DHPS	down	MED24	down			PTP4A2	down											TRIM36	up
RYR2	up	DHTKD1	down	ADCY6	down			IVD	down											MPEG1	up
ME1	up	Q86TE4	down	FHOD3	down			UQCC	down											IL2RG	up
CYP2C9	up	HIF1AN	down	DMD	down			OPTN	down											LOC100513263;CLCF1	up
DZIP1	up	MMP11	down	TRIM55	down			DAPK2	down											CYBA;P22-PHOX;p22phox	up
MRC2	up	NHSL1	down	PRKAA2	down			PRKAR1A	down											GYLTL1B	up
TMEM26	up	P25A	down	FGF1	down			ETFB	down											PLAU;uPA	up
VSIG4	up	BCS1L	down	FITM2	down			SLC16A1	down											HCRTR1	up
VSIG4	up	DSPG3	down	SLC8A1	down			C16H5orf44	down											C6;LOC100737864	up
DAB2	up	TSSC1	down	ANKRD23	down			SLC25A3	down											TSKU	up
FAM149A	up	TCBA1	down	ASB11	down			LOC100510918	down											RAP2A	up
SH3BGRL	up	KHDRBS3	down	SYNPO2L	down			HADH	down											MYC	up
Q8N4P4	up	PXMP2	down	ART3	down			DHRS7	down											FGF21	up
TACC3	up	ACADS	down	SRL	down			MMACHC	down											MYC	up
ARPC1A	up	UBXN6	down	XIRP2	down			SIRT3	down											LY96;MD-2	up
CENPE	up	TST	down	DSG2	down			ETFA	down											SCD	up
ARHGDIB	up	TRIB2	down	UNC45B	down			CFL2	down											PARVG	up
PTGR1	up	NHLRC2	down	ASB2	down			TEX9	down											FKBP11	up
TMEM132A	up	BCKDHB	down	SMYD1	down			DNAJC19	down											CXCL2	up
KYNU	up	ADAM12	down	B3GALT2	down			CHCHD3	down											LOC100513921;LOC100623688	up
LPCAT1	up	LAMC2	down	SCN5A	down			HMGN3	down											HCLS1	up
MMP14	up	C13orf30	down	ASB4	down			DLAT	down											PCD1B	up
CYBB	up	SLC16A10	down	ASB15	down			COX5B	down											WNT2	up
VGLL3	up	BDH1	down	KCNJ3	down			IRS1	down											DUSP2	up
CREB3L2	up	CYP27A1	down					EIF2C3	down											CD180;LOC100739765;LY64;RP105	up
MYH11	up	SAMD12	down					LOC100155620	down											NCF4	up
HEXB	up	MRPL46	down					SGCB	down											SCD	up
SLC1A1	up	Q7Z3I3	down					ABCD3	down											FLVCR2	up
KIF1A	up	OSBPL3	down					LOC733605	down											CORO1A	up
GNA14	up	POLL	down					HSDL2	down											NPL	up
SLC4A7	up	DPP4	down					NDUFA8	down											LOC100523736;LOC100620342	up
PREX	up	FAM65C	down					ATP5J2	down											THBS1	up
ZDHHC14	up	ADHFE1	down					VLDLR	down											IL7R;CD127	up
LOC643634	up	HRA4	down					NDUFAB1	down											SYK	up
LASP1	up	PPIF	down					WIPI1	down											LOC100525732;LPXN	up
DCLK1	up	HAPLN3	down					GOT2	down											S100Z	up
SCPEP1	up	PHYHD1	down					LOC100038006	down											SCD	up
MYBL1	up	BCAT2	down					LOC780417	down											FKBP11	up
TKT	up	IVD	down					FHL1C	down											SLC41A2	up
PPAP2A	up	SYCE2	down					SEPP1	down											TNFAIP6	up
ME1	up	TIMM50	down					TNNI3	down											SDC1	up
NR2F2	up	GPT	down					ECH1	down											TMEM233	up
PRTFD1	up	Q9H9A6	down					ATAT1	down											DNAJC3;P58IPK	up
FOXC1	up	TUBA4A	down					DNAJA4	down											STEAP1;STEAP	up
LOC100133511	up	RHOJ	down					LDHB	down											TNFRSF11B;LOC100738370;CU633166.1	up
SLC9A11	up	PEX6	down					PSMF1	down											HSP70.2	up
CCNB2	up							ACSS2	down											ERO1LB	up
B4GALNT1	up							ACADM	down											TIAM1	up
NPC2	up							FUNDC2	down											LOC100520746;LOC100622731	up
GGH	up							AP4S1	down											LOC100153113;LOC100155089	up
KRT10	up							MYH7	down											UCHL1;UCH-L1	up
USP30	up							CMYA5	down											LOC100517092	up
FAM105A	up							PM20D1	down											MYC	up
PGLS	up							FITM1	down											F2	up
MCM2	up							FYCO1	down											SGK2	up
HELLS	up							TNNT2	down											SPIDR	up
RNASET2	up							CYB5A	down											RGS16	up
SCRG1	up							LOC100525480	down											AIF1	up
PRDM5	up							GNA11	down											MERTK	up
RNF128	up							SDHB	down											MAP7D2	up
REEP3	up							NOR-1	down											AIF1	up
SOAT1	up							RAB9A	down											EDNRB;ETB	up
CHRD	up							CAST	down											GIMAP4	up
DUSP14	up							PON1	down											DOCK8	up
ADAMTS3	up							LOC733663	down											RPP25	up
FKBP14	up							STARD4	down											ITGB2;CD18	up
MDK	up							KCTD1	down											LOC100627693	up
TPM4	up							PSMF1	down											TMEM104	up
SRGN	up							RAB28	down											TKT	up
S100A11	up							ECI2	down											NTS	up
LHFPL2	up							POPDC2	down											PARVG;LOC100620082	up
CFH	up							SGCE	down											NEK6	up
KDELC2	up							LCLAT1	down											OSBPL6	up
GALNT1	up							SLC27A1	down											SPIDR	up
FANCD2	up							IDH2	down											PRR5L	up
COL14A1	up							COX6B	down											MCM4	up
ARHGAP11A	up							STXBP6	down											FLVCR2	up
GNG12	up							CCNH	down											THBS1	up
DAB2	up							EPT1	down											OTUB2	up
CCR5	up							ALDH5A1	down											LOC100511343	up
FBN1	up							PLBD1	down											LOC100520836	up
VGLL3	up							ATP5G3	down											MCM10	up
Q96GC9	up							ST7	down											ARHGAP30	up
CRTAP	up							ACAD8	down											XRCC2	up
DNM1	up							FECH	down											CEBPA;C/EBP alpha	up
PAWR	up							DMD	down											CD44	up
BLNK	up							GJA1	down											YBX2;LOC100739452	up
TNFAIP6	up							ACADL	down											NUCB2	up
PTPRJ	up							NRAP	down											LCP1;LC64P;LCP-1	up
CFL1	up							C1H6orf162	down											TNFSF13B;BAFF	up
ADPGK	up							RBFOX2	down											PCD1E;CD1E	up
NANOS1	up							CAT	down											SELE	up
FMNL2	up							SLC1A3	down											TNFRSF8	up
BOP1	up							PLA2G7	down											CYTH4	up
B4GALT1	up							SIRT1	down											LOC100739399	up
CKAP4	up							ACO2	down											LOC100155494	up
ANXA1	up							FKBP3	down											FRK	up
CERCAM	up							AASS	down											GIMAP8	up
SLC4A5	up							TNNC1	down											SRSF12	up
SH3BGRL	up							ADIPOR2	down											UHRF1	up
IGFBP6	up							PALM2	down											PTPRJ	up
FLRT2	up							ZFPM2	down											LOC100621897;LOC100517438;STK17A	up
RNASET2	up							ATP5G1	down											GCS;GSC	up
OGN	up							CACNA2D1	down											LGMN	up
NP_689497	up							MITF	down											LOC100521749	up
PRKAR2B	up							GATA4	down											DOK2	up
CARHSP1	up							TACC2	down											LOC100739851;IGKV-7	up
DLG5	up							CS	down											LOC100524587	up
DACT1	up							SLC9A1	down											CAPN3;P94	up
MAPK9	up							IGF1R	down											IGJ	up
LMNA	up							TOB1	down											FLVCR2	up
PCP4L1	up							INPP1	down											HPSE	up
C19orf24	up							ATP5A1	down											LOC100621421	up
NP_057206	up							TRIM55	down											GMPPB	up
CNTN1	up							TRIM55	down											LGMN	up
SERPING1	up							ACTC1	down											TIMELESS	up
CYBRD1	up							PROX1	down											LOC100624417	up
C11orf24	up							CDH13	down											SLC38A6	up
Q8TAG6	up							NHLRC2	down											TKT	up
TSPYL5	up							CRAT	down											CDCA7	up
ENC1	up							NDUFA4	down											LOC100155138;LOC100510930;TUBA3D	up
PTPRJ	up							ACAA2	down											UCHL1;UCH-L1	up
NP_056261	up							ATP5L	down											MCM3	up
PTPRS	up							CFTR	down											NFE2L3	up
SRPX	up							COX6C	down											CDCA7	up
ARPC5	up							PTGFR	down											MMP1;Mmp1a	up
ASAP3	up							PRKAG3	down											LCP1;LC64P;LCP-1	up
INPP5B	up							HABP4	down											LOC100627525	up
GRP177	up							ATP1B1	down											SLC15A3	up
MEX3B	up							ADAMTS20	down											FCRLA	up
CTBP2	up							ADAMTS20	down											EFHD2	up
CKAP2	up							ACOT13	down											RFWD3	up
ADAMTSL3	up							TPM1	down											GMPPB	up
CAPZA1	up							LOC100511007	down											CIDE-B	up
RASL11A	up							MMD	down											LOC100515961	up
KLF5	up							PHEX	down											AWN	up
CKLFSF4	up							LOC733678	down											CD180;LY64;RP105	up
SH3BGRL	up							HEY2	down											LOC100737669;INTU	up
DTX4	up							SH3BGR	down											SPHK1	up
GPC6	up							PARM1	down											CCDC109B	up
MYLK	up							FBXO32	down											NIPAL1	up
EFEMP2	up							GHR	down											LOC100522150;LST1	up
PLAT	up							FOXP2	down											CDC6	up
ANXA4	up							DDO	down											RASGEF1B	up
LUM	up							Mdh1	down											SAT1	up
RIMS2	up							ENO3	down											ITGA2;VLA-2	up
KCTD12	up							PALMD	down											LOC100523034	up
LGMN	up							DECR1	down											PHI-1;PPP1R14B;pPHI-1	up
PAPSS1	up							GOT1	down											C1H15orf48;C15orf48	up
CALD1	up							LCTHIO	down											LGMN	up
APITD1	up							UCP3	down											LOC100520265	up
WDR6	up							CAMK2D	down											IGSF6	up
ST8SIA1	up							UNC45B	down											TMEM156	up
NCAPD2	up							CITED1	down											NLRP12	up
PDE5A	up							FOLH1	down											DSCC1	up
CTSS	up							PTGER3	down											CD163	up
RPL28	up							ATP2A2	down											CD163	up
TGFB2	up							LDHB	down											RPS23	up
ZFHX4	up							FRRS1	down											TNFSF13B	up
PLD3	up							SLC7A2	down											DIRAS3	up
TUBB6	up							HADHA	down											LOC100518740;INTU	up
FLRT3	up							RGS7BP	down											SMPDL3A;LOC100736941	up
TMEM26	up							TRIM63	down											LOC100623303	up
PLXDC1	up							ADRA1D	down											LOC100622233	up
CREB3L2	up							PERP	down											OTUB2	up
ALOX5AP	up							COX7A1	down											LOC100623657	up
CYP1B1	up							MITF	down											MTAP	up
TFPI2	up							FHL5	down											C2H19orf38;C19orf38	up
MANSC1	up							PPARA	down											ODC;ODC1	up
GNB4	up							PARK2	down											LOC100155367	up
GNA14	up							OXCT1	down											PCK2;PEPCK	up
MAGED2	up							BVES	down											LOC100152534	up
TPK1	up							HOMER1	down											CD163	up
LMNB1	up							PKIA	down											CAPN3;P94	up
SFXN2	up							ATP2A2	down											SOAT1	up
Q6ZRW2	up							BCKDHB	down											C1H15orf48;C15orf48	up
SFXN1	up							ASPN	down											LAPTM5	up
SEP11	up							TNNT1	down											CTHRC1	up
TRPS1	up							CLIC5	down											CD86	up
NR2F1	up							NCEH1	down											SDC2	up
KIF11	up							CD8B	down											SIGLEC5;SIGLEC14	up
SLC26A2	up							SLC2A4	down											CXCL13	up
ITPRIPL2	up							EDNRA	down											LOC100153090	up
PLK4	up							ACACB	down											AQP9	up
SEC24D	up							MLC2V	down											EIF4A1	up
BAMBI	up							AQP7	down											SAT1;SAT	up
KLHDC5	up							SGCA	down											LOC100737618	up
LEF1	up							LPCAT4	down											LOC100152671;NCKAP1L	up
PHGDH	up							SLC2A4	down											LOC100739711	up
UHRF1BP1L	up							GATA-6	down											LOC100153090	up
SEC23B	up							ART3	down											POLE2	up
OSBPL10	up							NQO1	down											PIK3AP1	up
TRAM2	up							LOC733663	down											LOC100152184;PLEKHO1	up
TSPAN6	up							SLC41A1	down											LOC100153090	up
MFSD7	up							MASP1	down											CEBPB;LOC100739855	up
TSHZ2	up							CYB5R1	down											PIK3AP1	up
ARSJ	up							DPP4	down											KCNA3	up
LRRC16A	up							MAVS	down											EGR1	up
NP_116255	up							ENPEP	down											SAT1;SAT	up
ZNF423	up							SGCD	down											CTSS	up
KMO	up							MTMR11	down											MCM2;MCM7	up
CALDI1	up							BMP5	down											SDC2	up
SEP11	up							FITM2	down											SDC2	up
TPM2	up							PLN	down											YBX2;LOC100736899	up
BANK1	up							TSPAN12	down											IRF5;IRF5_TV1	up
MDFIC	up							RAMP1	down											CARHSP1	up
S100PBP	up							DMD	down											NDRG1	up
OPE	up							prkaa2	down											HSPA5;BIP;GRP78	up
HES6	up							CMYA5	down											SAT1	up
CREB3L2	up							RXRG	down											LDHA;LDH-A;LDH-M	up
EID1	up							PFKM	down											AZU1	up
COL27A1	up							ACTN2	down											LOC100627844	up
TTC28	up							PGAM2	down											SPIB	up
SYT11	up							CSRP3	down											THBD	up
ST6GAL1	up							DHRS4	down											LOC100153090	up
GAS1	up							ITGB6	down											CTHRC1	up
THBS1	up							CKMT2	down											C2H11orf91;C11orf91	up
PDE5A	up							PPP2R2B	down											LOC100739556	up
SOX4	up							KCNJ5	down											ACP5;TR-AP;TRAP;UF	up
ACTA2	up							PDE3A	down											ICAM3;ICAM-3	up
COL6A3	up							ADRB1	down											LMNB1	up
ARSB	up							CD36	down											AWN	up
LHFP	up							ADCYAP1R1	down											LGMN	up
TANC2	up							DMD	down											PRSS56	up
TYMS	up							SPATA24	down											GPX1	up
C19orf66	up							EPHX1	down											SCD	up
PLXNA2	up							MACROD1	down											LYPD3	up
CENPH	up							ASB11	down											LOC100152327;IGLV-10	up
ZNFN1A4	up							LRRC2	down											ZC3H12D	up
MTAP	up							POPDC3	down											LOC100624693;LOC100625479;LOC100739422	up
hCG_23728	up							GNMT	down											LGMN	up
MAP1A	up							RRAGD	down											GPX1	up
CAP1	up							ADRA1A	down											CD9;LOC100623380	up
FRMD6	up							Myocd	down											MMS22L	up
MAN1A1	up							SMYD1	down											DNAJC3;P58IPK	up
RGS2	up							MYOT	down											LOC100152714	up
RBMS3	up							ASB11	down											KLF5;LOC100738982;CKLF;IKLF	up
ARNT2	up							DAPL1	down											C3H16orf54;LOC100620459;C16orf54	up
COL5A3	up							PCDH7	down											CFP	up
TMEM9	up							FABP3	down											PIK3AP1	up
AP3S1	up							SIRT5	down											CD44	up
REM1	up							MUC20	down											UGT1A10;UGT1A3	up
FKBP7	up							BDNF	down											NLRP3	up
CASK	up							MYOCD	down											LOC100153090	up
CD2AP	up							VMO1	down											TTF2;LOC100623372	up
PICALM	up							SYNJ2BP	down											NOD1	up
FLNA	up							FAAH	down											CGA	up
LOC100131082	up							LSDP5	down											FCRLA	up
FCG3A	up							LOC733663	down											SAT1	up
PIP5K2C	up							SMYD1	down											B4GALT6	up
CKAP4	up							CCK	down											LOC100521296;EAF2	up
PMM1	up							XPNPEP2	down											LOC100521696	up
MARCKS	up							MSTN	down											TBATA	up
ALDH1L2	up							ADAMTS20	down											GPX1	up
KIAA1217	up							ADAMTS20	down											BTC	up
KLHL10	up							PRLR	down											FAM111A	up
ATP8B1	up							ATP5H	down											LOC100153090	up
LCO2B1	up							MLPH	down											NCS1	up
COL1A2	up																			IL33	up
PDE4D	up		HOJA12																	ANXA2	up
CYB561	up																			LGMN	up
ZNF703	up																			ANXA2	up
SOAT1	up																			DOCK2	up
LOC283155	up																			LOC100515138	up
EML4	up																			LOC100738421;B2R;Bdkrb2;BDKRB2	up
ARSA	up																			ACOT7	up
CASK	up																			CTPS1	up
OAF	up																			LGMN	up
NOTCH2	up																			FHL3;LOC100512841	up
Q8N3S9	up																			SLC20A1	up
CST3	up																			LOC100515852	up
CPB1	up																			SIX1	up
TCFL5	up																			LOC100153090	up
CPEP1	up																			CEBPA;C/EBP alpha	up
LOC647276	up																			SDC2	up
FKBP11	up																			LOC100154749;LGMN	up
PTPRJ	up																			LOC100626168;S100A5	up
CNN3	up																			SAT1	up
SLC30A7	up																			RPL22L1;LOC100627058	up
PIP4K2A	up																			EHF	up
CSTB	up																			RBM47	up
SLC38A10	up																			MRTO4	up
ELOVL6	up																			LAMP3	up
CD151	up																			GNA15	up
SEC22B	up																			GPX1	up
GYG2	up																			CHAF1B	up
UHRF1BP1L	up																			DARC;FY	up
NCOR2	up																			LOC100157232	up
C6orf89	up																			LOC100516635	up
CHEK1	up																			APOE	up
JAK2	up																			RDH10	up
SLC7A7	up																			LOC100523056	up
ZCWCC2	up																			ANXA2	up
EMILIN1	up																			GPX1	up
Q8WUA8	up																			MCOLN3	up
MAN2A1	up																			CD83	up
PTTG1	up																			LOC100511616;NEK6	up
EFHD2	up																			CD9;LOC100623380	up
ROD1	up																			THBS1	up
ANLN	up																			LOC100514231	up
PKD2	up																			LGMN	up
FGFR3	up																			LOC100519876	up
BACE2	up																			GPR88	up
ALNT10	up																			S100A11;LOC100620367	up
BAMBI	up																			FFAR2	up
TGFB2	up																			LGMN	up
RHOU	up																			RNASE6	up
ANO6	up																			LOC100511514;ID4	up
SLC12A1	up																			S100A10	up
KDELR2	up																			CH242-369P7.3	up
GLIS2	up																			PTGIR	up
GRN	up																			PANX2	up
GUCY1A3	up																			KIF12	up
EMP1	up																			LOC100739615	up
OLFML1	up																			SEC14L2	up
Q6ZT47	up																			CGA	up
SULF2	up																			TNFAIP8L2	up
SLC39A1	up																			KCNQ5	up
MAN2A1	up																			DOPEY2	up
GIMAP1	up																			HSP70.2;HSPA1A;HSPA1B	up
RNF144A	up																			TIMELESS	up
PHLDA2	up																			LGMN	up
NAALADL2	up																			LOC100624530	up
GPC4	up																			PTPN6	up
RNF157	up																			TNFAIP8L2	up
MTAP	up																			RGS14	up
IQGAP2	up																			CSRNP1	up
COL18A1	up																			LOC100738316	up
MGC39900	up																			LOC100153090	up
GGH	up																			NAA30	up
DNASE1L1	up																			KIAA1598	up
EML4	up																			LOC100154722	up
HELZ	up																			PTPN6	up
LTBP1	up																			LOC100738945	up
C5orf13	up																			VCAN	up
TPM1	up																			CGA	up
TCF21	up																			ANXA1;ANX1	up
PVRL3	up																			SH3GL3	up
SULF1	up																			CD9;LOC100623380	up
NP_689497	up																			STEAP1;STEAP	up
TPM3	up																			LOC100736585	up
PRRX1	up																			PDIA4	up
TGFBR1	up																			LOC100624694;CD37	up
SIPA1L1	up																			LOC100157228	up
SH3GL1	up																			SLC8B1;SLC24A6	up
HTRA3	up																			APON	up
LOC100131731	up																			SLC8B1;SLC24A6	up
NP_116255	up																			CD9	up
PPP4R1	up																			LOC100154749;LGMN	up
SH3PXD2A	up																			EDEM1	up
ELOVL5	up																			MAFF	up
CTSO	up																			LCP2	up
ANXA2	up																			GPR137B	up
C20orf17	up																			THBD	up
AASS	up																			SLC5A6	up
MGC40489	up																			DEFB1;LOC100620631;PBD-1	up
BMP1	up																			SLC41A2	up
LRRK1	up																			EIF4A1;LOC100625644	up
NEK2	up																			LOC100515138	up
ALDH1A2	up																			LOC100517087;TNFRSF17	up
ITGAM	up																			TUBB6	up
LTMP1	up																			CTNS	up
JARID1C	up																			PTPRE	up
SEC61B	up																			HTR1D;5-HT-1D	up
C10orf116	up																			LOC100151826;VAV3	up
FGF2	up																			KCNG1	up
TTYH2	up																			LOC100519223	up
Q96BA5	up																			TAGLN2	up
PARP8	up																			RAB8B	up
LRRC59	up																			LOC100512700	up
GPC6	up																			ARL11	up
MTHFD1L	up																			ACP5	up
TDG	up																			LOC100739280	up
S100A10	up																			TNFAIP8L2	up
GSR	up																			PTPN6	up
CTSS	up																			ANXA1	up
CHSY1	up																			PTGER4	up
NEO1	up																			ARHGAP30	up
CCDC50	up																			LOC100621588	up
SLC44A1	up																			LOC100622217;MAP3K8	up
EFEMP1	up																			LOC404703	up
VIM	up																			C14H1orf131;C1orf131	up
TOR3A	up																			LOC100520985;KYNU	up
SGCE	up																			LOC100152184;LOC100515829;PLEKHO1	up
ITM2C	up																			TCIRG1	up
TPST1	up																			LOC100152729;LOC100621379	up
PLEKHH2	up																			PTPN6	up
SLC44A1	up																			LOC100157232	up
ENDOD1	up																			HOMER3	up
CD93	up																			RASGEF1B	up
MUSTN1	up																			EDNRB;ETB	up
PPP2R1B	up																			SLAMF1	up
CEP192	up																			LOC100525732;LPXN	up
IL1R1	up																			C6H1orf233	up
Q8NHP8	up																			DNAJB11	up
C13orf33	up																			PRAM1	up
PLEKHO2	up																			LOC100512700	up
INPP5B	up																			ROBO1	up
RAB23	up																			SLC37A2	up
TTC3	up																			DCTPP1	up
ATAD2	up																			ANXA1	up
PTK9	up																			LOC100627707	up
EGFR	up																			AMMECR1	up
C1QTNF5	up																			PHACTR1	up
HSPA8	up																			CD9	up
MAML2	up																			LRRC16A	up
CKS2	up																			LOC606745	up
CLIC1	up																			PROK2	up
LOC552889	up																			CD86	up
C2orf34	up																			MZB1	up
RPL10	up																			CCL8	up
TES	up																			CORO2A	up
PDGF	up																			LIPA	up
SAT1	up																			ITGB3	up
DCTD	up																			LOC100624693;LOC100625479;LOC100739422	up
TGFBI	up																			TPM3	up
NEK6	up																			EDARADD	up
TGFB1	up																			IL3RA	up
AKR1A1	up																			LOC100518088	up
LIPA	up																			GINS2	up
HVCN1	up																			GALE	up
KIAA1715	up																			ACVRL1	up
NDRG3	up																			GPM6B	up
MAP2	up																			GAL	up
FAM107B	up																			LOC100627376	up
SSX2IP	up																			SLC15A2	up
RANBP17	up																			ANGPTL4;PGAR	up
AXL	up																			CTSB	up
TSPAN6	up																			ANXA1;ANX1	up
EPB41L2	up																			CD163	up
GNG2	up																			LIPA	up
SCAMP2	up																			FLT3	up
KDELR2	up																			HSPCB	up
RHOU	up																			TNFRSF10B;LOC100153281;LOC100624226	up
HES1	up																			SIGLEC5	up
MCM6	up																			OSTC	up
HSD17B12	up																			LOC100622067;EMB	up
MDFIC	up																			PMAIP1;TN3	up
KID20A	up																			CD200R1	up
STT3A	up																			COFILIN	up
MAP1B	up																			BMX	up
CXCL12	up																			CXHXorf21;CXorf21	up
FLRT2	up																			LOC100627648;CRLF2	up
C1S	up																			LOC100623776	up
PODNL1	up																			MFSD12	up
HTRA4	up																			ARPC1B	up
RNF144B	up																			OSMR	up
KDELR2	up																			PPPDE2	up
RNF122	up																			CEBPD	up
UBTD2	up																			ARPC1B	up
RAP2B	up																			LOC100739642	up
MYO9B	up																			PTGER4	up
NF1	up																			CLEC11A	up
GLT25D1	up																			CKAP4	up
DDAH2	up																			SEMA3F	up
PRDX1	up																			GPX1	up
TNNC1	up																			LOC100623777	up
O5DE	up																			IL-1beta	up
PTGFRN	up																			LY6G6F;LY6G6D	up
BCL2L11	up																			ANGPTL4	up
SH3BGRL3	up																			CCDC99	up
TNKS1BP1	up																			ARPC1B	up
PPP2R2B	up																			LGMN	up
EFEMP2	up																			ACTN1	up
RNU1C1	up																			TPM3	up
OCIAD2	up																			CD3EAP	up
CPXM1	up																			CHTF18	up
BCHE	up																			LOC396583	up
Q6ZUI0	up																			SEC61B	up
LDOC1	up																			GDAP1L1	up
HSPA8	up																			PLCB2	up
ARF3	up																			TPM4	up
ELMO1	up																			CD9	up
HSD11B1L	up																			ANXA1	up
TPM3	up																			DRAM1	up
ARHGAP1	up																			SERPINB1	up
TGIF1	up																			CKAP4	up
LOC100133999	up																			RNASE6	up
APAF1	up																			MBOAT7	up
REEP3	up																			LOC100037976;TNFSF11	up
TTC7A	up																			MYO5A	up
WFDC1	up																			EMR4	up
ECT2	up																			IL18;IL-18	up
SLC20A1	up																			CCDC9	up
OSTF1	up																			PIK3R5	up
C1orf85	up																			NMB	up
VAV3	up																			ARHGAP15	up
LHFPL2	up																			CTHRC1	up
SMAD2	up																			LOC100624564;SUCNR1	up
MEGF9	up																			TAGAP	up
CFI	up																			PYCR1	up
RAP2A	up																			ANXA1;ANX1	up
XT2	up																			SYK	up
AFF3	up																			LOC100157232	up
SPARC	up																			VIM	up
CSGALNACT2	up																			LIPA	up
LAMB1	up																			LOC100739855	up
MAP4K4	up																			RAB3B	up
Q8N1G7	up																			ANXA1;ANX1	up
C16orf73	up																			CA13	up
ID3	up																			S100A10	up
SEC61A1	up																			ROBO1	up
MAP2	up																			BRI3BP	up
SCN2B	up																			DNAJB11	up
O4936	up																			HYOU1	up
SLC24A5	up																			KAZN	up
FLRT3	up																			GLIPR2;LOC100739112	up
SORT1	up																			SERPINB1	up
DSCC1	up																			ANXA1	up
ECM2	up																			LOC100626667	up
NP_056391	up																			INSIG1;CL-6	up
ZFP36L1	up																			CCL3L1	up
KCTD15	up																			ANGPTL4;PGAR	up
ANXA4	up																			LRRC8D	up
GAS7	up																			PMAIP1;TN3	up
Q8N7H1	up																			CD46;MCP	up
ATP1B3	up																			BIN2	up
LOC731682	up																			LOC100621401;LOC100627277	up
CLIP3	up																			CSRNP1	up
ARSB	up																			LOC100621779;SLC1A5	up
LAMB1	up																			LOC100627304	up
RAP2A	up																			RASSF5	up
MYH9	up																			KCNAB2;LOC100738129	up
RNF128	up																			TXN;TRX1	up
CD55	up																			CHST11	up
TEX10	up																			CTSB	up
SEC23A	up																			MAPK13	up
PMP22	up																			LOC100522314	up
REXO2	up																			LOC100625868	up
PRC1	up																			LGMN	up
RELN	up																			ZPBP2	up
SCYL1BP1	up																			CKAP4	up
SASH1	up																			ZNF77	up
SEC23A	up																			WDFY4;WDFY3	up
PPT1	up																			HELLS	up
DENND4B	up																			GK5	up
MYO5A	up																			RCN3	up
GNS	up																			SOCS7;SOCS4;SOCS6	up
FARP1	up																			LRG1	up
NP_060664	up																			TNFAIP8	up
MAP3K7	up																			CREB3L1	up
ASAH1	up																			LOC100155534	up
DMXL2	up																			LOC100152428	up
LAPTM4B	up																			EMR4;EMR4P	up
DCN	up																			LIPA	up
MYEF2	up																			FHL3	up
SYNPO2	up																			LOC100513606	up
CDO1	up																			LOC100737747;ARHGAP22	up
C1R	up																			CHSY3	up
IFT80	up																			ID2	up
LRRK2	up																			MBOAT1	up
CDC42EP5	up																			BIN2;LOC100626338	up
YWHAB	up																			RASGRP4	up
MYL6	up																			COFILIN;CFL1	up
DCLK1	up																			LOC100622266;IL7;-;IL-7	up
WIPF1	up																			LOC100156689;COL12A1	up
CD55	up																			BLNK	up
XBP1	up																			DDX39A	up
FCGR2C	up																			ACTB;BETA-ACTIN	up
NUNCB2	up																			MTFR1	up
ACE	up																			HSD17B7;LOC100738371	up
KLF10	up																			MYD88	up
KIAA1949	up																			SERPINB1	up
MAF	up																			LOC100621421	up
LIMCH1	up																			INPP5D	up
NDRG1	up																			IL18;IL-18	up
ZFP30	up																			RAB3D	up
IL17D	up																			SLC38A6	up
RNF128	up																			LOC100518964	up
NBL1	up																			PLCG2;LOC100627304	up
TACC1	up																			LTB4R	up
VAV3	up																			GNAZ	up
SLC16A9	up																			RASGEF1B	up
DSEL	up																			LOC100522856	up
UBE2J1	up																			LOC100738309	up
AP21	up																			PRELID1	up
LOC100133713	up																			TPM4	up
NOPE	up																			CXHXorf21;CXorf21	up
GLCCI1	up																			TPM4	up
LPPR4	up																			KRT23	up
HLA-DRB1	up																			PSTPIP1	up
RAB13	up																			TPM3	up
PPP2R1B	up																			SLC2A6	up
CD2AP	up		PAGINA16																	PRDX1	up
Q96LP6	up																			RND1	up
SUMF1	up																			CEP152	up
SLC25A24	up																			CHSY1	up
CCDC50	up																			GP91-PHOX;CYBB;NOX2	up
FAM46A	up																			GNAZ	up
NP_059995	up																			CD86	up
TUBB	up																			ITGB8	up
PPIB	up																			PAICS	up
MMP23B	up																			RNF151	up
CSPG4	up																			ID2	up
MATN2	up																			CNDP2	up
TTC13	up																			LARS	up
PLSCR4	up																			LOC100157925;LOC100621276;S100A3	up
MIB1	up																			RECQL4	up
MTMR2	up																			B3GAT2	up
NUSAP1	up																			P2RY11	up
KLHDC5	up																			ISG20	up
CSF1R	up																			MFSD7	up
NEO1	up																			SPSB2	up
TLK1	up																			LOC100622016	up
CREG1	up																			ASPA;ACY-2	up
MAP2	up																			TXN;TRX1	up
GOLGA5	up																			ARPC5	up
VKORC1	up																			HSPH1	up
FZD2	up																			LOC100627519	up
SQRDL	up																			MAPK8IP1	up
HELZ	up																			SH3BGRL3	up
LOC100130633	up																			PRKCD	up
CRELD2	up																			PHACTR1	up
RAP2B	up																			CPT1C	up
ENAH	up																			CD80;B7-1;CD80/B7	up
DAP	up																			ID2	up
RAB3B	up																			TNFRSF1B;TNFR2	up
TMEM39A	up																			SSR1	up
RPL3	up																			TLR6;TLR-6	up
GDF1	up																			HK2	up
TCTN3	up																			LOC100516246	up
KTELC1	up																			LOC100511514;ID4	up
PRPSAP2	up																			NOP56	up
CADM1	up																			LOC100621779;SLC1A5	up
NAGA	up																			PCYOX1L	up
PTGES	up																			CD8B	up
PLS3	up																			ID2	up
TWF1	up																			ACSL5;LOC100627133	up
CCND3	up																			NLRP3	up
STT3A	up																			SLC16A3	up
SLC27A6	up																			ACP5	up
SLC31A1	up																			RDH10	up
SPC25	up																			LOC100627036;POLA1	up
GSK3A	up																			MXRA5	up
ORAI2	up																			LOC100523467;IRAK2	up
IGFBP7	up																			BLNK	up
RGS3	up																			PIK3R5;P101	up
P4HA1	up																			CCR7	up
GPRASP1	up																			LOC100157232;LOC100622112	up
ITPR1	up																			SDC2	up
CCDC28B	up																			TMEM110	up
GPRASP2	up																			WBP5	up
SHISA4	up																			LDLR	up
ATP6V0E1	up																			IMPDH1	up
NTRK2	up																			C16H5orf49;C5orf49	up
MBD2	up																			LOC100627431	up
PAQR7	up																			HELLS	up
PARP8	up																			SGMS2	up
HLA‐DRA	up																			DRAM2	up
AR21C1	up																			DIAPH1	up
ACTG1	up																			CTSS	up
RCAN3	up																			LOC100157232;LOC100622112	up
DONSON	up																			RRBP1	up
AP1S2	up																			BATF	up
TMEM165	up																			METTL1	up
ANXA5	up																			UGDH	up
RP11‐345P4.4	up																			ELL2	up
PKHD1	up																			NKG7	up
ADAM9	up																			LOC100739827	up
C10orf26	up																			APBB1IP	up
RSU1	up																			Y_RNA	up
FAM49B	up																			CXCL2;LOC100737740;CH242-185F9.2	up
SLC20A1	up																			SOWAHD	up
COL6A2	up																			GLIS3	up
FAM152A	up																			PREX1	up
CYP7B1	up																			SPTLC2	up
LOC100132430	up																			SFN	up
FOXP1	up																			FAM49B;LOC100623307	up
EDEM1	up																			LOC100623042	up
C7orf41	up																			BAZ1A	up
FKBP9	up																			PIP4K2A	up
AMIGO2	up																			LOC100739796	up
PBX3	up																			LOC100626279	up
SCN2A2	up																			SDC2	up
LMCD1	up																			AMMECR1	up
ADAM18	up																			KMO	up
LIMCH1	up																			SGK1	up
CNPY2	up																			DOCK8	up
SHROOM2	up																			RGS18	up
SDCBP	up																			WDR4	up
LTBR	up																			GDF11	up
GLA	up																			LOC100513079	up
FAM102B	up																			LOC100154127	up
TBC1D12	up																			LOC100736750;FGF7	up
PPIA	up																			IL10RB	up
CTTN	up																			AATF	up
CD163	up																			GMIP	up
FNDC3B	up																			SELP	up
CIC	up																			SEC61A1;LOC100624417	up
BNIP3L	up																			RGS2	up
BHLHB9	up																			GNG10	up
QSOX1	up																			LOC100516420	up
HSPA12A	up																			TMEM54	up
SEC22B	up																			ADAM28	up
GNAI3	up																			CYTH4	up
PRSS23	up																			RDH10	up
ZFP36L1	up																			CHSY1	up
FBXO33	up																			CA13	up
TACC1	up																			NMT2	up
ITPRIPL2	up																			LOC100154508	up
MAP1B	up																			BLNK	up
ATP2A2	up																			LOC100517375	up
PRSS23	up																			SFXN3	up
EBF1	up																			ENTPD7	up
COL3A1	up																			C7H15orf42	up
NPC1	up																			PNAS-5	up
CADM1	up																			DPYS	up
F2RL2	up																			NFYA;LOC100627430	up
SEC31A	up																			ANKRD22	up
WDR19	up																			ARID3A	up
AZIN1	up																			LOC100515756	up
RPL22L1	up																			CCL8	up
TCF12	up																			LOC100624412	up
ATP2B1	up																			SRD5A1	up
NUAK1	up																			PSTPIP1	up
FAM3C	up																			THEMIS2	up
KCTD20	up																			CCL11	up
XYLT1	up																			LOC100622678	up
DACH1	up																			PARPBP	up
FKBP1B	up																			DOCK10	up
Q14159	up																			SLC16A14	up
FUCA1	up																			HTR7;5-HT7	up
MSF	up																			STEAP4	up
DCBLD2	up																			GLIS1	up
RAB11FIP5	up																			VAT1	up
HTR2C	up																			RAD54L	up
SEC11A	up																			ANKRD22	up
WHSC1L1	up																			METTL8	up
SLC37A3	up																			RAB11FIP4	up
RAB8B	up																			MYBL2	up
FUT8	up																			DNAJB1;LOC100627777;HSPF1	up
SERPINH1	up																			OCT1;LOC100625950;SLC22A1	up
SRI	up																			ID4	up
CTSB	up																			LOC100738612;ATF3	up
AASS	up																			TUBB2A;TUBB	up
KDELC2	up																			RRBP1	up
GGCX	up																			LOC100151867	up
C10orf72	up																			LOC100627949	up
SVH	up																			GAS2L1	up
LOC644936	up																			RHOG	up
CORO1C	up																			LOC100511112	up
WASF2	up																			PTK7	up
MFAP5	up																			UNC93B1	up
TLE3	up																			ERCC6L	up
TMSL3	up																			RANBP1	up
SERP1	up																			DHRS9;LOC100519223	up
ARF4	up																			LY86;MD-1	up
PDIA3	up																			TES	up
GNG10	up																			MYD88;LOC100627210	up
AKAP12	up																			LOC100514432	up
ATBF1	up																			LOC100156509	up
PPP2R1B	up																			DTL	up
NDN	up																			JAK3	up
FNDC3B	up																			SEMA4A	up
ZNF449	up																			PRKCB;PKC;PRKCB1	up
SLC30A5	up																			GCLC	up
BACE2	up																			PFAS	up
ATP10D	up																			PAQR7;LOC100737469;mSR	up
TBL2	up																			LOC100739817	up
STMN1	up																			NRIP3	up
MBOAT7	up																			ANKRD22	up
KIAA0562	up																			NMB	up
HPS3	up																			PRDM1	up
LGALS1	up																			C5H12orf39	up
TCP11L1	up																			IL4R;IL4	up
COL6A1	up																			OLR1	up
SCN2A2	up																			LOC100623323	up
TM9SF3	up																			XPO6	up
DCBLD2	up																			PANX1	up
TRIM5	up																			LOC100620627	up
ZSCAN29	up																			GOLT1B	up
HMGN1	up																			LOC100525342;LOC100737663	up
NR2F2	up																			NPC2	up
SLC39A1	up																			LOC100154783	up
ROD1	up																			CD33	up
Q86TE4	up																			TSPAN14	up
DPYSL3	up																			ARHGDIA	up
TCF7L1	up																			PRDX1	up
IDS	up																			CRHBP	up
DPT	up																			ATF7IP2	up
OSBPL9	up																			PTAFR	up
DPY19L1	up																			RPL3	up
OSBPL6	up																			LOC100738370;CU633166.1	up
PRKD1	up																			PRKCD	up
NAP1L1	up																			SFR1	up
RCC2	up																			LGALS8	up
ETV1	up																			ACTR3;ARP3	up
PLOD1	up																			HPSE	up
KG62	up																			ARHGAP9;LOC100518732	up
MCM4	up																			LOC100517116	up
NP_055205	up																			SIX1	up
BTG1	up																			RCAN1	up
KCTD10	up																			ATP6V1A;ATP6A1;ATP6V1A1	up
C10orf68	up																			CCR3;LOC100624031	up
TCF4	up																			STEAP4	up
LBA1	up																			SERPINB8	up
PABPC1	up																			LOC100622965	up
FRMD4A	up																			RANBP1	up
SMOX	up																			DENND3	up
NP_003842	up																			PTMA	up
AFAP1	up																			DSE	up
NP_056287	up																			CYP2A19;CYP2A;CYP2A6	up
PROS1	up																			FJX1	up
GNAI2	up																			NOL6	up
SNX5	up																			GXYLT2	up
FAM57A	up																			RCL1	up
FOLR2	up																			IL27RA	up
C8orf83	up																			MAMDC2	up
NEK6	up																			TIAM1	up
PALLD	up																			TANC2	up
CASP3	up																			SFXN3	up
FNDC3A	up																			LDLR	up
SMARCA4	up																			LOC100737055	up
Q8N8A2	up																			SEC23B	up
PLVAP	up																			RRBP1	up
ACAP2	up																			MDFIC	up
STAB1	up																			LDLR	up
MAGEH1	up																			FAM203A;LOC100516907	up
FNDC3B	up																			ECM1	up
LEPRE1	up																			LOC100515460	up
ACTR3	up																			SCARF2	up
SMURF2	up																			LOC100152170	up
MBD2	up																			ADAMTS8	up
ITGB1	up																			KCNJ15	up
METTL7A	up																			MND1	up
YWHAQ	up																			LOC100522330;SLC7A8	up
SNF1LK2	up																			ACLY;ACL	up
NR2F1	up																			DUSP4	up
ORMDL2	up																			IL10RB	up
C15orf29	up																			LOC100627430	up
DPYD	up																			PABPC1	up
STON1	up																			ITGB3;CD61	up
APOA1	up																			PRDM1;LOC100625312	up
Q96LM5	up																			CTSB	up
ZNF558	up																			RBP5	up
SMARCC1	up																			MPP1	up
Q7Z5Y7	up																			NOTCH2	up
ARHGAP6	up																			TPM3	up
NFXL1	up																			LOC100525582	up
MPZL1	up																			LOC100523506	up
ACAP2	up																			HSPA13	up
C12orf23	up																			TLR9	up
LPIN2	up																			LOC100522199	up
GPR126	up																			INPP4A	up
ZNF326	up																			SQRDL;LOC100152170	up
SOX4	up																			PTBP1	up
GALNT4	up																			LOC100517718;CAP1	up
GLI2	up																			LOC100512932;ASAH1	up
TGFBR2	up																			LOC100737850;PTBP1	up
LOC339483	up																			KCTD12;LOC100623932	up
TMEM167A	up																			NPC2	up
PDCD4	up																			CDCA4	up
DPYSL3	up																			CEBPD	up
CCDC50	up																			RRBP1	up
CADM1	up																			ENPP1;NPP1;PC-1	up
HSPA8	up																			EMP1	up
LRP6	up																			DENND1C;LOC100737024	up
ANKRD57	up																			FES	up
ORMDL1	up																			FCGR3B	up
HSPA13	up																			MAN1A1;MAN1A	up
TMSB10	up																			SEC23B	up
DOCK7	up																			NECAB3	up
NECAP2	up																			NRAMP1	up
MTHFD2	up																			HSPH1	up
C4orf34	up																			LOC100522959	up
DYNLL1	up																			LOC100738895;HIST2H2AC	up
CMTM6	up																			TES	up
ADIPOQ	up																			MLXIP	up
GCC2	up																			IL15RA	up
QKI	up																			LPIN2	up
ZNF300	up																			FTL	up
ARL6IP1	up																			ITGA4	up
ARHGEF10	up																			NXT2	up
KG62	up																			SLCO4C1	up
ACTR2	up																			CTSB	up
COPB1	up																			CRLF3	up
DYNLT3	up																			DRAM2	up
HIATL1	up																			ANXA5	up
ETV1	up																			IL1RN;IRAP1	up
ITGAV	up																			LOC100525342;LOC100737663	up
VPS4A	up																			LOC100739818	up
YIPF5	up																			MAMDC2	up
H2AFZ	up																			CP	up
HEXA	up																			GRB10	up
CYB5R3	up																			LOC733646;ATP6V0E1	up
PRELID1	up																			SLC23A2;SLC23A1;YSPL2	up
ICK	up																			FMNL1	up
Q9H841	up																			PABPC1L	up
GGH	up																			SERPINB1;LOC100737407	up
ALCAM	up																			KYNU	up
PTMA	up																			ACTR3;ARP3	up
PDIA6	up																			PPP2R1B	up
IGFBP7	up																			TTC39C	up
ZMYM6	up																			AMPD1	up
ORAI3	up																			PTPRC	up
NP_940820	up																			LOC100525821	up
LRP6	up																			SIGLEC12	up
FAM91A1	up																			LOC100516907	up
LRP6	up																			KIAA1522	up
ARFGAP3	up																			RPL12	up
Q5VVK9	up																			CTSB	up
UFSP2	up																			LOC100513486;C4orf22	up
SLC39A10	up																			QTRT1	up
TMSL3	up																			LOC100515374;LOC100515724	up
WASF2	up																			UCP2	up
TMEM181	up																			PDCD11	up
ZNF568	up																			ARL4C	up
CD2AP	up																			LOC100152049	up
PTPRD	up																			LOC100153166	up
RBPSUH	up																			LOC100626193	up
GOLGA7	up																			LASS6	up
cDNA	up																			FLNA	up
C14orf119	up																			RIN3	up
GMCL1	up																			LGALS8	up
ADCY3	up																			PITPNC1	up
IPO7	up																			LOC100620589	up
SLC35B3	up																			PMEPA1;TMEPAI	up
ASAP1	up																			LOC100151973	up
PEA15	up																			KCTD17	up
NDE1	up																			TUFT1	up
FVT1	up																			RAB13	up
SEC24A	up																			PUS7L	up
FLJ12529	up																			CKB	up
ZCCHC8	up																			SELPLG	up
ATP11A	up																			SLC38A6	up
MAOA	up																			LOC100620596	up
ITGAV	up																			LOC100525935	up
GRID2	up																			SNX10	up
HSPA5	up																			SLC1A5;ASCT2	up
SON	up																			ATP1B3	up
GPX8	up																			TCEB3	up
C20orf30	up																			PPAT	up
MYADM	up																			LOC100520772;LOC100620915	up
SYNPO2	up																			TPCN1	up
APBA1	up																			MANF	up
RHOA	up																			MGAT4A	up
STK38	up																			NFYA;LOC100152461;LOC100627430	up
Nodata	up																			LOC100737806;MTHFD2	up
ITGAV	up																			SLC10A7	up
FSTL5	up																			LOC100523460	up
GNB1	up																			LDLR	up
SPRED1	up																			NKRF	up
PPAP2A	up																			PDLIM2	up
RAP1B	up																			TCTEX1D4;N22.1;Tctex-2-beta	up
TUBA1B	up																			LOC100625338	up
TMEM30A	up																			PMEPA1;TMEPAI	up
TTLL3	up																			LMAN1	up
STARD3NL	up																			LOC100621359	up
ABCG2	up																			PAQR8	up
PICALM	up																			ITGB2	up
PIP4K2A	up																			MANF	up
FNBP1	up																			PIK3CD;CH242-402I11.1	up
SH2B3	up																			ARID5A	up
KDELR1	up																			SLC23A2	up
CCDC88A	up																			ACLY;ACL	up
ZFHX3	up																			ACTR3;ARP3	up
TMEM2	up																			LOC100623323	up
MSN	up																			LOC100037957;CAPZA1;Capza	up
FSTL3	up																			TMSB4X	up
SNTB2	up																			NUS1	up
NET1	up																			PARP8	up
CHST14	up																			BAZ1A	up
NAP1L1	up																			AMPD1	up
COX6A1	up																			RAB4B	up
LAMP2	up																			LOC100622610	up
CALU	up																			CERS1	up
C3orf63	up																			TUBA1B	up
DCN	up																			TFPI2	up
MTPN	up																			AMMECR1	up
ACLY	up																			LYN	up
MTCH1	up																			PCYOX1L	up
HIF1A	up																			POLA2	up
ASAP1	up																			LOC100625903;LOC100737628	up
ITGAV	up																			MESP2	up
PTMA	up																			MAPRE1;Mapre3	up
JAK2	up																			NFKBIE	up
ANKFY1	up																			DIRAS3	up
CRLF3	up																			PPIB	up
KCTD10	up																			NPL	up
MIB1	up																			C3AR1	up
RBPJ	up																			GIT2	up
SPRED1	up																			SLC39A6	up
CD99	up																			WDR46	up
FTL	up																			GFPT2	up
BZW1L1	up																			SLC36A1	up
PDGFRA	up																			MICAL1	up
PSD3	up																			RBM44;LOC100627002	up
STX2	up																			BHLHE40	up
BPTF	up																			IL7;LOC100622266;IL-7	up
TMEM30A	up																			LOC100738992;TRPS1	up
SLC25A16	up																			LOC100154071;HIST1H2AJ	up
COBL	up																			CHSY1	up
ZCCHC7	up																			SGK3	up
LRRCC1	up																			SLC35F6	up
C7orf42	up																			GNPNAT1	up
WHSC1L1	up																			ANKRD28	up
SORBS3	up																			RAI14	up
SEC63	up																			RANBP1	up
GFPT1	up																			HAAO	up
LRP6	up																			SERPINB8	up
EXT1	up																			THOC6	up
SAT1	up																			LOC100739234	up
CENPI	up																			PPIA;LOC100737553;CYPA	up
ATP11B	up																			SKA1	up
MIB1	up																			LAIR1	up
ITGB8	up																			LOC100154048;LOC100522970;TLE3	up
ALG9	up																			CYR61	up
SPTLC1	up																			MARCKSL1;LOC100628001	up
NP_065845	up																			TDRD1	up
PPP3CA	up																			ZNF276	up
ARL2BP	up																			VSIG4;LOC100738358	up
HS2ST1	up																			TRIM38	up
SLC22A15	up																			LOC100511112	up
CBX6	up																			ACTB;BETA-ACTIN	up
TXNDC1	up																			SNAI2	up
TSEN34	up																			LOC100515025	up
RAC1	up																			LOC100520772;LOC100620915;SH3BGRL	up
ARPC2	up																			LHFPL2	up
TM9SF1	up																			PPP1R18	up
SND1	up																			TG	up
TXN	up																			ARRB2	up
Q68DC7	up																			LOC733646	up
SEPN1	up																			PRPF19;nmp-200;NMP-200	up
COL4A1	up																			LGALS8	up
RAB23	up																			GIT2	up
PARVA	up																			SHPK	up
TCEAL8	up																			MUC13;MUC13A;MUC13B	up
B2M	up																			PABPC1	up
LOC653162	up																			LGALS8	up
STXBP1	up																			IL7R;CD127	up
RASAL2	up																			RAI14	up
TNFRSF1A	up																			CNN2;Calponin-2	up
SFRS9	up																			LOC100514264	up
RAP2C	up																			EREG	up
FOXO1	up																			HIST1H1B	up
ATP2B4	up																			SKA3	up
SURF4	up																			FCGR3B;FCGR3	up
Nodata	up																			RNPEP	up
NP_116028	up																			LOC100736587	up
PDA4	up																			LOC733646	up
P4HA2	up																			LOC100519177	up
CAND1	up																			LOC100154839;LOC100738156	up
SHMT2	up																			AMICA1	up
UNC119B	up																			SYK	up
MBTPS2	up																			GNL3	up
CDC10	up																			SSR4	up
ERVWE1	up																			URB2	up
PGAP1	up																			PLEKHO2	up
CUL4B	up																			LOC100621105	up
B2M	up																			ESCO2	up
DAAM1	up																			ATAD2B	up
SPARCL1	up																			DENND3	up
TIMP3	up																			TUBA1B	up
EDEM3	up																			ASPHD2	up
AKT3	up																			GPR18;LOC100738865	up
RPN1	up																			TYMS	up
ALS2CR4	up																			MICALL2	up
RPA3	up																			TUBA1B	up
ZC3H11A	up																			LOC100171403;ELOVL5	up
ABI1	up																			PGM2;LOC100621406	up
CC2D2A	up																			PRR5	up
CD63	up																			LOC100152671;NCKAP1L	up
COLEC12	up																			LOC100736995	up
ABI2	up																			TXNL4B;LOC100738508	up
PPP3CA	up																			NCKIPSD	up
KCTD20	up																			NPC1	up
PTPLAD1	up																			SSR4	up
AMOTL1	up																			CAPZA1	up
LOC729494	up																			MAP4K1	up
TIP	up																			SRM	up
AHCYL1	up																			RIN3	up
CLTC	up																			STT3A	up
PPIL3	up																			RARRES1	up
hCG_1757335	up																			IL27;IL27A	up
PPP1R14B	up																			NOD1	up
TRAM1	up																			RAP1B	up
FHL1	up																			MSN	up
STAT3	up																			ABCC3	up
RSU1	up																			CNDP2;LOC100621569	up
ORMDL1	up																			SOAT2	up
SEC22B	up																			ZDHHC3	up
CBL	up																			GIMAP6	up
CCDC50	up																			CHEK2	up
CYTH3	up																			TUBA1B	up
SRPK2	up																			B3GNT2;LOC100623864	up
RFTN2	up																			ANXA4;ANX4;Annexin-4;P32.5;PAP-II;PP4-X	up
HSPA13	up																			EBP	up
CCNC	up																			TRPC6;LOC100736640	up
MDM1	up																			SNAI2;LOC100155170	up
DDOST	up																			MOB1A	up
Y373	up																			NFKBIE	up
ZCCHC6	up																			LOC100519958	up
SYNCRIP	up																			SBNO2	up
PBXIP1	up																			CORO1C;LOC100627373	up
NET1	up																			RAI14	up
MRLC2	up																			LOC100738222	up
CDK8	up																			PTPRJ	up
GNPDA2	up																			LOC100516944	up
EPS8	up																			PFN1	up
SEC22B	up																			LOC100154232	up
CLIP2	up																			LOC100515002;G6PD	up
CDC42	up																			LOC100626258	up
NEDD1	up																			LMNB2	up
USP1	up																			LOC100151826;VAV3	up
C5orf43	up																			PPP1R18	up
PTTG1IP	up																			MAN1A1;MAN1A	up
PHF13	up																			P2RY13	up
PRSS7	up																			TES	up
ZBTB1	up																			RBM3	up
PTGFRN	up																			LDLR	up
HEG1	up																			SLC45A4	up
PAQR3	up																			QPCT	up
TCTA	up																			PABPC1	up
TCF4	up																			VSIG4	up
MPZL1	up																			IL2RA;CD25	up
OBFC2A	up																			LOC100621279	up
CD47	up																			LMNA	up
CDC42BPA	up																			LOC100518161	up
CSNK2A2	up																			ARRB2	up
VHL	up																			C2	up
SEP.15	up																			SLC38A9	up
DIMT1L	up																			ATP2B1;LOC100738700	up
SYNJ1	up																			LOC100624751	up
SETD2	up																			ZNHIT3	up
USP28	up																			NMB	up
SMARCA1	up																			CYBRD1	up
NUFIP2	up																			SLC9A9	up
TM9SF3	up																			VSIG4;LOC100738358	up
UGCG	up																			LOC100157542;LOC100737927	up
GOLT1B	up																			SLC3A2	up
RHOC	up																			TUBA1B	up
TMED10	up																			PTPRE	up
SEP.8	up																			LOC414409	up
PPP3CB	up																			IFRD1	up
DDHD2	up																			ID2	up
PAFAH1B2	up																			PPIA;CYPA	up
C5orf43	up																			GP91-PHOX;CYBB;NOX2	up
SEP.10	up																			SLC3A2	up
NTAN1	up																			GGH	up
C9orf39	up																			GAST	up
DSTN	up																			TUBA1B;TUBA3	up
SDF4	up																			RAI14	up
GNG10	up																			CRYBA4	up
CEBPG	up																			LOC100520772	up
SACM1L	up																			KBTBD8	up
Q5T9X8	up																			MYO5A	up
SIMP	up																			TMSB4X	up
TCF4	up																			GGH	up
TRDMT1	up																			DCT	up
GMFB	up																			CYR61	up
RAB1A	up																			VAV3	up
EBF1	up																			PDIA6;pdi-p5;PDI-P5	up
RCBTB2	up																			C5H12orf56;C12orf56	up
WWC3	up																			LOC100516594;ICAM4	up
MAT2B	up																			OBFC2A;NABP1	up
RNF13	up																			LOC100525848	up
LOC100134045	up																			MAMDC2	up
SSFA2	up																			LOC100155734;LOC100627582;HIST1H2AB	up
TSC22D3	up																			C7H15orf29;C15orf29;KATNBL1	up
RNASE4	up																			CEP152	up
BTBD3	up																			MICAL1	up
SERAC1	up																			IRF8;LOC100737337;ICSBP1	up
CSNK1G3	up																			CCDC99	up
ARCN1	up																			LOC100037944	up
TDE1	up																			MAPRE1	up
FBXL14	up																			MYOF	up
PIGT	up																			LOC100521307	up
SLC39A9	up																			ZWINT	up
GLT8D1	up																			CEP152	up
PDE10A	up																			BGN	up
FCHO2	up																			SLAMF6	up
BTG3	up																			SESN2	up
MGC3032	up																			LOC100518910;IL17RA	up
KIAA1549	up																			LOC100738552	up
CLN5	up																			ABHD5;CGI-58	up
SMARCA5	up																			TMEM158	up
CASC4	up																			LOC100514839;LRP1	up
SNX14	up																			PABPC1	up
C14orf101	up																			MX1;LOC100518095;Mx;MxA	up
POFUT1	up																			LOC100737439	up
SEC13	up																			AK3L1	up
MIB1	up																			VSIG4	up
GALM	up																			ARF3	up
BZW1	up																			AHSA2	up
NFYA	up																			PTPN18	up
TMED2	up																			LOC100157004	up
ARHGEF17	up																			MX1;LOC100518095;Mx;MxA	up
UBE4A	up																			MICAL1	up
FAM91A1	up																			TEX10	up
SYNCRIP	up																			DAPP1	up
TMED7	up																			APBB1IP	up
GLCE	up																			LOC100156689;COL12A1	up
RBMS1	up																			RIN1	up
EED	up																			PABPC1	up
APBB2	up																			HEBP1;HBP	up
CALM2	up																			SDCBP	up
AZIN1	up																			ACTN1;LOC100738959	up
WFDC1	up																			DDX21	up
SPFH1	up																			LOC100624689	up
ZFP36L2	up																			GPSM3	up
AKAP12	up																			LOC100521241	up
CCNA1	up																			TMEM48	up
SNX2	up																			PMM2	up
RNF138	up																			AGTRAP	up
SPIN1	up																			FCGR3B	up
UAP1	up																			LOC100158121;HIST1H2AL	up
PPAP2B	up																			G6PD	up
VCL	up																			RRM2	up
SMC4	up																			EPHA1	up
CYFIP1	up																			PABPC1	up
C3orf63	up																			LOC100524424;RASAL3	up
FCGRT	up																			LOC100738223	up
COL3A1	up																			BTC	up
ITM2B	up																			CSK	up
PRRC1	up																			LOC100157542;LOC100737927	up
RBMS1	up																			TRIM14	up
TCF7L2	up																			ICOSLG	up
ZC3H11A	up																			NFKBIE	up
ETNK1	up																			B3GALT6	up
LYST	up																			DRAM2	up
PITPNB	up																			NKRF	up
TCEA1	up																			LOC414409	up
SERINC3	up																			STXBP5;LOC100739682	up
TXNDC4	up																			PTBP1;PTB	up
LOC492311	up																			PN-1	up
RPL15	up																			SQLE	up
HERPUD1	up																			ERLIN1	up
MIB1	up																			RAB42	up
KIAA1429	up																			LOC100154839	up
TCF4	up																			SEC23B	up
S100PBP	up																			SPINT2	up
EFR3A	up																			DNAJB11	up
TFAMP1	down																			PN-1;SERPINE2	up
DARS	down																			ORMDL2	up
PDGFC	down																			PTPRO	up
TMEM134	down																			LOC100624417	up
Q9UI58	down																			ADAMTS8	up
POLR2E	down																			PABPC1	up
NFIL3	down																			LOC100525538	up
AMZ2	down																			LOC100737959	up
C21orf59	down																			RFFL	up
PKP4	down																			LOC100511532	up
BXDC5	down																			CASP1	up
CSNK2A1	down																			PABPC1	up
PUS1	down																			TWF1	up
PSMB5	down																			VSIG4;LOC100738358	up
DUSP22	down																			CHPF2	up
COBRA1	down																			CCR5	up
COQ4	down																			ADM5	up
RAPGEF2	down																			THG1L	up
FLOT1	down																			DDX21	up
ARIH1	down																			H2AFZ	up
C19orf12	down																			LOC100511343;LOC100624994;CH242-168I5.2	up
CENPB	down																			CDC42SE1	up
DCTN3	down																			IL4R;IL4	up
TCEB1	down																			SDCBP	up
VTI1B	down																			FBL	up
TSG101	down																			LOC100154232	up
PSMC2	down																			UNC5A	up
CAPRIN1	down																			SULT1A1	up
LOC100129395	down																			EML4	up
COX6C	down																			SFXN1	up
BNIP3	down																			TPD52	up
HTATSF1	down																			SEC23B	up
UBXN1	down																			GNL3	up
GRPEL1	down																			TGFB1;TGF-BETA-1	up
VDAC1	down																			LOC100737893	up
PRKACB	down																			MYO9B	up
UBA3	down																			MYL6;LOC100625485	up
SNRPC	down																			DNAJB1	up
NDUFS5	down																			CHEK2	up
PPM1A	down																			FES	up
POLR1D	down																			CTNS	up
UBE2B	down																			PTPN18	up
PSMC3	down																			YARS	up
RPRD1A	down																			TXNDC5	up
MRPL53	down																			PTPRE	up
MTCH2	down																			LOC100154232	up
ADIPOR2	down																			MX1;Mx;MxA	up
UBE2N	down																			DNASE1L1	up
PRDM4	down																			HMGCR;HMGR	up
STRN4	down																			CDH11	up
DNPEP	down																			ARG2	up
Q8N3D0	down																			LOC100157542;LOC100737927	up
PHTF2	down																			REXO2	up
KRIT1	down																			RAB13	up
SCOC	down																			LOC100739818	up
PECR	down																			BZW1	up
DIP2C	down																			BNC2	up
BRMS1L	down																			CD55;DAF	up
CRIPT	down																			EIF4EBP1	up
CHCHD4	down																			C4H1orf112;C1orf112	up
TFAMP1	down																			LOC100622902;LOC100518200	up
PPP1R7	down																			TMEM158	up
HIF1AN	down																			NLE1	up
TATDN1	down																			LOC100739791	up
MTCO1	down																			SCPEP1	up
PLAA	down																			NR1H3;LXR;LXRA	up
NDUFC2	down																			C4H1orf189;C1orf189	up
MAP2K2	down																			TTC39C	up
PSMC5	down																			BORA	up
MLSTD1	down																			LOC100737138	up
NP_919226	down																			EEF1E1	up
TMSL3	down																			FLNA	up
DDT	down																			LOC100738749	up
HECTD1	down																			SLC18A1	up
MRPL14	down																			CCNE2	up
WDTC1	down																			LOC733646;ATP6V0E1	up
O15081	down																			BID	up
MTMR9	down																			DBF4	up
RNF34	down																			LOC100620994;ADCY7	up
RAF1	down																			SQLE	up
RPL7A	down																			AIM1	up
ABCD3	down																			WRN	up
PFDN1	down																			LOC100522273	up
PCNX	down																			EMILIN1	up
AK3	down																			ATP2B1	up
BOLA1	down																			GNPTAB	up
PTPRM	down																			CTSO	up
EGLN1	down																			HBEGF;DTR	up
EGLN1	down																			CYR61	up
ROMO1	down																			CCNYL1	up
COL1A2	down																			C9H1orf186;C1orf186	up
Q9HCM7	down																			FAM111B	up
APIP	down																			RPS23	up
TMEM70	down																			VSIG4;LOC100738358	up
TRPM2	down																			SLC43A2	up
MRPL34	down																			RUNDC3A	up
LANCL1	down																			TUBA1B	up
KIAA0831	down																			SERTAD1	up
TRIAP1	down																			PTPN22	up
KCNE1	down																			BUB1	up
C1orf50	down																			LOC100512025	up
PRPS1	down																			VPS39	up
PPP1CC	down																			LOC100737327	up
CRYZL1	down																			KCTD17	up
LRP11	down																			PLEKHA8	up
ATP5A1	down																			PABPC1	up
ATP5E	down																			AMPD1	up
TAF11	down																			IER2	up
MRPS30	down																			PAPP-A;Pappa;PAPPA	up
GUF1	down																			UAP1	up
GPHN	down																			INTS2	up
R3HCC1	down																			TRIM64	up
PRDX6	down																			LOC100519601	up
FASTKD1	down																			RECQL4	up
ZNF784	down																			ALDH3B1	up
SCAPER	down																			DKC1	up
PCBD1	down																			AGPAT4	up
COX15	down																			SLC22A23	up
FLJ20628	down																			SH2B3	up
ZNF238	down																			ATP2B1;LOC100738700	up
EXOSC9	down																			ARPC4	up
ATP6V0D1	down																			TGIF1	up
CDC123	down																			RYR1;CRC;RYR	up
FOXN3	down																			MBD2	up
ARIH2	down																			STARD5	up
LOC647081	down																			ACSL4	up
KLHL12	down																			KCNK13	up
ABCB10	down																			LOC100157122	up
CAMK2G	down																			RPL7L1	up
Q9Y2K2	down																			TALDO1	up
PACRGL	down																			BZW1	up
CCDC51	down																			H2AFZ;H2A.Z;H2A.Z-1	up
KIF5B	down																			LOC100625253	up
C5orf44	down																			ARL4C;LOC100620419	up
KLHDC2	down																			BID	up
STAU2	down																			LOC100517372	up
LOC727762	down																			NES;LOC100515260	up
Q7Z6Y3	down																			RASA2	up
RINT1	down																			PLEK2	up
FANCC	down																			LOC100523888	up
C2orf47	down																			IQGAP1	up
ZNF583	down																			C7H15orf29;C15orf29;KATNBL1	up
GLOD4	down																			SCAMC-1	up
PPM1A	down																			ADSS;ADSS2	up
FAM63A	down																			ADAM28	up
RRM2B	down																			C6H19orf40;C19orf40	up
MTX2	down																			TUBA1B	up
FBXL4	down																			SDCBP	up
MUM1	down																			GMFB	up
NP_660312	down																			GNPNAT1	up
C2orf25	down																			CRYBA4	up
EZR	down																			CSTF2	up
CLASP1	down																			FAM26F	up
FARSB	down																			GNPNAT1	up
THNSL2	down																			BZW1	up
TIMM17A	down																			TCTEX1D4;N22.1;Tctex-2-beta	up
MSH3	down																			LOC100627685	up
WDR33	down																			ZFP36;LOC100623625;TTP	up
KIAA0999	down																			TMED3;LOC100737349;LOC100737851	up
BDH2	down																			WDHD1	up
BAT4	down																			SUSD1	up
TOMM20	down																			LOC100516270	up
RPL24	down																			SLC22A15	up
B3GNT1	down																			ITGB1BP1	up
TOMM7	down																			ADSS;LOC100739645;ADSS2	up
FAM54B	down																			ENC1	up
AHSA1	down																			TNFRSF18	up
JMJD6	down																			H2AFZ	up
LACTB	down																			PCK2;PEPCK	up
TADA2B	down																			OBFC2A;NABP1	up
MCC	down																			LOC100738501	up
Nodata	down																			PPAN	up
DUSP22	down																			GLT25D1;COLGALT1	up
NDUFB9	down																			LOC100152984;LOC100621924	up
TBC1D7	down																			LOC100622851	up
TRAPPC2L	down																			E4	up
GTPBP8	down																			LOC100627774;PITPNC1	up
PRMT7	down																			PTBP1;PTB	up
RABGAP1	down																			LOC100736656	up
FUNDC2	down																			TAGLN;SM22A	up
TEAD2	down																			NANS	up
CTNNBL1	down																			CSF1R	up
PDCD5	down																			KIAA0930	up
CLPX	down																			TES;LOC100736691	up
NKIRAS2	down																			LPIN2	up
TMEM120A	down																			CD46	up
PDGFC	down																			STX11	up
SNF8	down																			LOC100525572	up
ATP5L	down																			WDR3	up
TMEM70	down																			LOC100525572	up
USP34	down																			LIMD2	up
ABCB7	down																			KPNA2	up
C7orf23	down																			LOC100514810;KIAA0101	up
POLR2F	down																			LOC100736998	up
Q8ND73	down																			LOC100156557;HIST3H3	up
PRICKLE2	down																			LOC100152984;LOC100621924	up
O94958	down																			FLNA	up
PCMT1	down																			DUSP1;MKP1	up
POLR2I	down																			LOC100156689;COL12A1	up
Nodata	down																			TERT	up
SLC6A8	down																			LOC396897;MUC19	up
USP45	down																			HMGCR	up
MRPL3	down																			TCTN3	up
VWF	down																			SASH3	up
KEAP1	down																			LOC100738545	up
PLA2G12A	down																			IFITM1	up
GATA4	down																			LOC100154511;LOC100525821	up
USP47	down																			MSN	up
VPS4A	down																			ATP2B1;LOC100738700	up
KLHDC3	down																			LOC100737630;GLS2	up
COMMD1	down																			LOC100515671	up
EPB41	down																			ADAP2	up
PPME1	down																			C2CD2L	up
OSBPL11	down																			RAC1	up
KCY	down																			OBFC2A;NABP1	up
KIAA1715	down																			LOC100521547	up
MAP7D1	down																			KPNA2	up
CHCHD1	down																			GNPNAT1	up
NDUFB3	down																			LOC100524044	up
SLC13A4	down																			GNPNAT1	up
[truncated: 4,274 more rows]

## Sheet: sTable2
Supplementary Table 2. List of DEGs in cardioprotective interventions
Chilukoti et al. 2018				Depre C et al. 2010						Esposito ML et al. 2018		Hinkel et al. 2020		Lukovic et al. 2019				Pavo N et al. 2014
Dronedarone				SHAM vs RCS		SHAM vs RCO		SHAM vs SWOP		P-reperfusion vs. P-unload		LNA-antimiR-21		IPostC				APOSEC
MI-D vs. MI (28 days)		BZ-D vs. BZ (28 days)		(without IRI)		(without IRI)		(without IRI)		Infract core (2 h)		Border zone (33 days)		Infarct core (3 days)		Remote zone (3 days)		Infract core+border zone
GeneSymbol	Direction	GeneSymbol	Direction	GeneSymbol	Direction	GeneSymbol	Direction	GeneSymbol	Direction	GeneSymbol	Direction	GeneSymbol	Direction	GeneSymbol	Direction	GeneSymbol	Direction	GeneSymbol	Direction
NPPA	up	ATP6V0D2	up	SPP1	up	HSP70	up	CNN1	up	GCK	up	ZBTB16	up	ALPHA-1A	up	ALPHA-1A	up	TPM3	up
ELN	up	APOE	up	LGALS3	up	SPP1	up	CILP	up	ASB15	up	PTPN11	up	HK2	up	HK2	up	ENSSSCG00000035293	up
EFNB2	up	CXCL6	up	GPNMB	up	GPNMB	up	ARNTL	up	TRIM55	up	SLC1A2	up	FN1	up	ELK4	up	KLF11	up
ACOX3	up	IL6	up	CXCL14	up	DNAJB1	up	DDAH1	up	PKP2	up	ITGA6	up	LPXN	up	PRKCA	up	MYOZ1	up
GATA3	up	NP_653302	up	TNC	up	CILP	up	TNNT1	up	MED24	up	TEK	up	APOE	up	CTNNA3	up	PRNP	up
DAZAP1	down	LOC652494	up	RARRES1	up	HSPH1	up	PSPH	up	DSP	up	IL17D	down	THBS1	up	DOCK5	up	GNPAT	up
FLJ10884	down	HCK	up	HSP70	up	S100A6	up	LOC100514810	up	ASB4	up	P2RX7	down	PARVG	up	CCND2	up	CASP1	down
		MZF1	up	LOC574051	up	HSP70.2	up	LDHA	up	RYR2	up	CCRL2	down	PRKCD	up	PPIP5K2	up	TNFSF13B	down
		IGHM	up	RARRES1	up	HSP70.2	up	GLRX	up	LDB3	up	CCR5	down	FERMT3	up	PPP1R3B	up	CLDN3	down
		LOC344887	up	CILP	up	LOC574051	up	TFRC	up	MYOM1	up	CCR1	down	PRKCA	up	ADORA3	up	UPK1B	down
		KIAA1205	up	FN1	up	RGS2	up	SC5D	up	USP13	up	SCIMP	down	PRKCA	up	GSK3B	up	ALOX15	down
		SERPINF2	up	NPPB	up	LOC106508948	up	JCHAIN	up	GFM1	up	NOD1	down	DOCK5	up	IL6ST	up	UPK1B	down
		CXCL6	up	S100A6	up	CSRP2	up	STOX1	up	ART3	up	RELB	down	ELK4	up	PDK3	up	AMBN	down
		IGLL1	up	TCN1	up	HSP70.2	up	CDKN3	up	PTGER3	up	CD40	down	ACTA1	up	THBS1	up	CLEC5A	down
		PSRC1	up	AMBN	up	GPX1	up	LOC100622258	up	SCN5A	up	TNFRSF1A	down	ITGB2	up	ITGB8	up	CD2	down
		NDFIP1	up	SMPDL3A	up	CNN1	up	PHTF1	up	CKMT2	up	HTR2B	down	DOCK7	up	INSR	up	CD247	down
		TCIRG1	up	LCP1	up	GPR183	up	HSPB6	up	LRRC2	up	HAVCR2	down	ADORA3	up	EGFR	up	CXCL10	down
		PLTP	up	GPR183	up	CTSH	up	C3	up	CTNNA3	up	PDGFRB	down	JAK3	up	DEPTOR	up	CXCL9	down
		DCAMKL1	up	CXCL14	up	INSIG1	up	LOC100153598	up	DMD	up	C5AR1	down	PIK3CG	up	DOCK7	up	C1QA	down
		LOC652494	up	NPPA	up	ANKRD2	up	RCN1	up	SLC8A1	up	CCL19	down	CCND2	up	ACTA1	up	ENTPD1	down
		CXCL9	up	LOC396781	up	LOC100514810	up	FKBP1B	up	UNC45B	up	GPR183	down	JUNB	up	PTEN	up	ENSSSCG00000002749	down
		FGFR2	up	LCP1	up	ENOSF1	up	SLCO3A1	up	MYOT	up	FGFR2	down	PTK7	up	EIF4EBP2	up	KLRK1	down
		COL8A1	up	POSTN	up	KDELR3	up	ANKRD29	up	XIRP2	up	AIF1	down	IL10RA	up	CPED1	up	LY86	down
		AMBN	up	SLC11A1	up	CKS2	up	S100A6	up	PRKAA2	up	CXCL12	down	SPI1	up	NR3C1	up	HLA-DRA	down
		ITGA8	up	LCP1	up	AMBN	up	THNSL1	up	CMYA5	up	ZBTB7C	down	IL2RG	up	CCND1	up	ENSSSCG00000017920	down
		SMPDL3A	up	CPM	up	COL8A1	up	C2CD2	up	LNP1	up	WIF1	down	DEPTOR	up	BRAF	up	CST7	down
		TIGD1	up	CAPG	up	LY96	up	CDK16	up	LRRC39	up	CXCR6	down	GSK3B	up	ZSCAN2	up	TPM3	down
		ETV6	up	ANKRD2	up	GLRX	up	PTPMT1	up	ALPK2	up	GSDMD	down	ITGB8	up	ITGA5	up
		PHRF1	up	SLC2A5	up	GMFG	up	PCNA	up	HOMER1	up	C3	down	MYC	up	IFNAR2	up
		UBTF	up	RAN	up	LDHA	up	FEZ2	up	TFRC	up	MMP25	down	ACTN1	up	SRC	up
		PLTP	up	CSRP2	up	RAN	up	THY1	up	PAH	up	PTGIR	down	IFNAR2	up	PIK3CA	up
		FN1	up	LOC106508948	up	KDELR3	up	ALAS1	up	MYBPC3	up	LRP5	down	EGFR	up	PPIP5K1	up
		ACTG2	up	ALDH2	up	TNFAIP8	up	GPNMB	up	CYCS	up	ARRB1	down	ACTR2	up	PTTG1IP	down
		PRSS35	up	CTSH	up	MELK	up	LOC100739304	up	AKAP6	up	CCL21	down	PPIP5K2	up	EPS15	down
		BASP1	up	CCR1	up	GEM	up	SLC5A6	up	EGLN3	up	CEBPA	down	PTEN	up	EIF4E3	down
		FN1	up	FN1	up	DNASE1L1	up	NANS	up	ANKRD23	up	SFRP1	down	ITGA5	up	NCKAP5L	down
		TNN	up	ANKRD2	up	BHLHE40	up	ERH	up	MLIP	up	CD14	down	IL6ST	up	CPNE1	down
		LOC100133739	up	S100A4	up	AIF1	up	LRPAP1	up	TECRL	up	CHID1	down	ITGA2	up	USF1	down
		Q5T8I3	up	IFI30	up	FKBP1B	up	RRBP1	up	CASQ2	up	CD40LG	down	BETA-ACTIN	up	SOD1	down
		NP_061900	up	SERPINE1	up	CD83	up	ARHGDIB	up	FHOD3	up	NGFR	down	INSR	up	SDF4	down
		SLC11A1	up	GPX1	up	GLIPR2	up	PIGP	up	SMYD1	up	BMP6	down	PDK3	up	RPS27A	down
		TNC	up	TNFAIP8	up	SCPEP1	up	LOC100624785	up	BVES	up	PDGFA	down	VIMP	up	PRKAB1	down
		Q6UWM0	up	MAFB	up	KMO	up	GJA5	up	CCDC141	up	RARRES2	down	TLN1	up	RALB	down
		KCNH1	up	TIMP1	up	ARPC1B	up	DDR1	up	ATP1B4	up	NDRG4	down	PDGFRA	up	RPL8	down
		FAM84A	up	GMFG	up	TNNT1	up	KDELR3	up	FBXO40	up	IL27	down	PTK2B	up	MFSD10	down
		Q9ULE0	up	CTSS	up	IL18	up	SMIM8	up	PPM1E	up	RELT	down	FLNC	up	SEPP1	down
		STAT3	up	CD53	up	DLGAP5	up	NR2F6	up	NRAP	up	AGER	down	JAK1	up	PECAM1	down
		THBS1	up	MAFB	up	MCUB	up	RTCA	up	LRRFIP2	up	CCL11	down	IL4R	up	MAGED1	down
		SCIN	up	SFRP1	up	TPM4	up	MKKS	up	NEBL	up	SFRP2	down	STAT3	up	KDELR1	down
		GPNMB	up	CLEC5A	up	UBD	up	SIRPA	up	ASB11	up			SRC	up	CAPN2	down
		LMNA	up	TLR2	up	FAM111B	up	RPL3	up	CASQ1	up			DIAPH1	up	STK11	down
		ERRFI1	up	LAPTM5	up	TPM4	up	ARHGEF2	up	KCNJ3	up			ITGB1	up	TMEM219	down
		TMEM132A	up	C1QTNF3	up	SELM	up	BMP1	up	POPDC2	up			RAPGEF6	up	TMBIM6	down
		PDK4	up	KMO	up	S100A11	up	PPP1R3E	up	HRC	up			CPED1	up	GSS	down
		TNFAIP6	up	JCHAIN	up	REXO2	up	RAB10	up	SRL	up			JAK2	up	RPS25	down
		POSTN	up	CSTB	up	SERPINE2	up	GPD1L	up	TMEM182	up			RAP2C	up	RPL13	down
		VNN2	up	IL1RN	up	GM2A	up	HOMER2	up	ABRA	up			EIF4EBP2	up	RAC1	down
		LYZ	up	CD53	up	SSR4	up	HSPA4	up	SLC25A4	up			NEXN	up	RPL32	down
		GPC6	up	RAN	up	FKBP7	up	SPI1	up	ASB2	up			SMAD1	down	RAB3D	down
		JUNB	up	COL8A1	up	INPP5F	up	MTHFD2	up	SLC16A7	up			PRKAB1	down	ERP29	down
		PAPPAS	up	IGHA	up	PSMB8	up	OXNAD1	up	DLAT	up			AKT1S1	down	RPS8	down
		RARRES1	up	SLN	up	TXN	up	CKB	up	PCDH7	up			PRDX3	down	SNX17	down
		GABRG3	up	KDELR3	up	TOP2A	up	NSUN3	up	AIFM1	up			RPS6KB2	down	RPL19	down
		PDLIM7	up	LY96	up	ANKRD29	up	LOC106508948	up	NEXN	up			GSS	down	SMAD2	down
		LAMP2	up	SDC2	up	NUF2	up	INPP5F	up	B3GALT2	up			RNF7	down	RABEP2	down
		UCHL1	up	BLNK	up	PHLDA2	up	PAPSS1	up	MYPN	up			GSTZ1	down	PDCD4	down
		CCRN4L	up	RPS6KA1	up	LGALS1	up	MTCH2	up	HADHB	up			SOD1	down	LIMK1	down
		TMEM119	up	SRGN	up	DNAJA1	up	ST6GAL1	up	NDUFB11	up			NOS2	down	COL5A3	down
		Q96GC9	up	TPD52	up	RGS10	up	TIMM8A	up	SAMD12	up			CAV1	down	KDELR2	down
		TLR4	up	CTSS	up	CRELD2	up	LOC100517502	up	EPHX1	up			NOS3	down	PLD2	down
		CTSL1	up	GPNMB	up	S100A10	up	MLEC	up	ACADL	up			GSR	down	BNIP3L	down
		CDH10	up	ACP5	up	H2AFZ	up	SIRPA	up	HOMER2	up			STK11	down	RPS27	down
		BAZ1A	up	ITGB2	up	TXN	up	PRSS23	up	RAB9B	up			PDK1	down	LAMB1	down
		BCAS3	up	LOC100514810	up	FAM46C	up	BID	up	LMO7	up			DIS3L	down	PLOD3	down
		CEBPD	up	DNASE1L1	up	GM2A	up	LOC102165809	up	HACD1	up			GPRC5B	down	CCND3	down
		RNF127	up	FKBP14	up	ATOX1	up	ATPAF2	up	ETFRF1	up			AKT2	down	CCND3	down
		ACAN	up	LOXL1	up	LOC100627256	up	HOMER2	up	TNNT1	up			EIF4E3	down	RFFL	down
		ITGA8	up	LOC100152327	up	TYMS	up	LOXL1	up	ZNF106	up			ADRB1	down	RPS18	down
		SMURF1	up	CRELD2	up	RAB13	up	TRIM13	up	GNPDA2	up			GPRC5C	down	ITM2C	down
		CCDC88A	up	HSPH1	up	LOC100524880	up	TXN	up	CDH2	up			STAT5A	down	NPR2	down
		ZFPM2	up	CYBA	up	C1H9orf16	up	HIST1H2BD	up	NMRK2	up			PRKAA1	down	MAGED2	down
		NIPSNAP3B	up	LOC100153598	up	APITD1	up	H2AFZ	up	SORBS1	up			SOD3	down	DNM1	down
		CD44	up	RRBP1	up	SERPINB2	up	KLC1	up	PDE3B	up			PRDX6	down	SCAMP5	down
		ADAM28	up	LOC102167096	up	COPZ2	up	RWDD3	up	IDH3A	up			EIF4B	down	MAPK8IP1	down
		TAGLN	up	THBS2	up	ACSL5	up	MAP1LC3A	up	PFKM	up			NPR1	down	RPS6KA2	down
		MAML2	up	CKAP4	up	GOLT1B	up	MELK	up	TXLNB	up			PRKAG3	down	CAV1	down
		IGJ	up	PDLIM7	up	PCNA	up	PHF12	up	RRAGD	up			STAT1	down	S100A10	down
		RASSF2	up	FKBP11	up	CCDC50	up	TPM2	up	NDUFS1	up			NFKB1	down	RPL3	down
		TANK	up	VDAC2	up	GOLT1B	up	ALAS1	up	CXADR	up			SMAD5	down	MMP14	down
		CDH26	up	GUSB	up	RASGEF1B	up	CMPK1	up	PPP1R3A	up			GPX3	down	FES	down
		C2orf64	up	ARG1	up	CNPY2	up	ATP1B3	up	AGL	up			PIK3R1	down	NOS3	down
		Q96HM7	up	VWA5A	up	NME1	up	REEP5	up	HIBCH	up			DHCR24	down	GPRC5C	down
		ANGPTL4	up	CDH11	up	INPP5F	up	PICALM	up	GRB14	up			CEBPB	down	CORO1A	down
		ITGA8	up	CNN1	up	IGFBP6	up	HLCS	up	ACSS3	up					GSR	down
		Q96GC9	up	PIK3AP1	up	YKT6	up	MRS2	up	F3	up					AKT2	down
		C14orf111	up	FCER1G	up	SH3BGRL3	up	LOC100152091	up	NDUFA1	up					PRKAG3	down
		LAPTM5	up	LOC397689	up	DBF4	up	ACTR1B	up	HHATL	up					GPRC5B	down
		HS2ST1	up	CD1.1	up	RPL3	up	LOC100737089	up	DHRS7C	up					ASNS	down
		PTN	up	DDAH1	up	PLEKHO1	up	LMNB1	up	FSD2	up					PRDX1	down
		TLR4	up	SFRP1	up	SQRDL	up	PPIA	up	SELENOI	up					ABCA7	down
		ARRDC4	up	IKBIP	up	MANF	up	TOMM5	up	CAP2	up					MRC2	down
		HACE1	up	PMEPA1	up	FEZ2	up	YEATS4	up	CORIN	up					TMEM86A	down
		Q7Z6C6	up	KDELR3	up	CLIC1	up	RAP1GDS1	up	ADCYAP1R1	up					ARPC1B	down
		Q5QJ74	up	LDHA	up	SDF2L1	up	DES	up	GOT1	up					PRDX6	down
		GLRB	up	PYCR1	up	MTHFD2	up	MCAM	up	CAV3	up					STAT5A	down
		ITGA8	up	SCIN	up	LMCD1	up	ACSL5	up	ATP5PO	up					ANXA2	down
		ATP8B1	up	PMEPA1	up	TIFA	up	IMPA1	up	PLAAT1	up					PRKAA1	down
		ALPPL2	up	RCN1	up	PSME2	up	SEC61G	up	SORBS2	up					RAB13	down
		LOC100128774	up	SDF2L1	up	ZFAND2A	up	DNASE1L1	up	NPPB	up					COL3A1	down
		Q7Z6J6	up	AIF1	up	ATP1B3	up	APITD1	up	PPP1R14C	up					COL5A1	down
		KCNAB1	up	CTSS	up	CORO1C	up	SMPD1	up	FAM189A2	up					NPR1	down
		PDK4	up	GPX7	up	HN1	up	PFKP	up	SLC25A12	up					EIF4B	down
		NP_689853	up	PLEKHO1	up	ACTR3	up	PDE6D	up	KLHL31	up					CKAP2	down
		COL1A2	up	SERPINE2	up	CRABP1	up	SNRPD1	up	MDH1	up					LGALS1	down
		RAI14	up	ACTN1	up	MAD2L1	up	FHL1	up	NDUFA9	up					THBS2	down
		RNPEP	up	ARPC1B	up	UFM1	up	TUBB4B	up	NCBP1	up					MYD88	down
		Q8N8A9	up	S100A11	up	FAM49B	up	C14H22orf39	up	PDE7A	up					BGN	down
		IRF8	up	RNF128	up	SNRPD1	up	RASL11B	up	SLC16A10	up					STAT1	down
		VCAN	up	TKT	up	SRPRB	up	FAM120A	up	AKR1B1	up					TLR4	down
		AR5B	up	TPM4	up	LOC102157641	up	RNFT1	up	SPTB	up					NFKB1	down
		KCNH1	up	CTSD	up	VIMP	up	MCFD2	up	CRYBG3	up					SMAD5	down
		MSH5	up	PDLIM3	up	TAF10	up	SRM	up	KCNJ4	up					CSF1R	down
		CASC3	up	MDFIC	up	CD151	up	HSPB6	up	ACAA2	up					S100A6	down
		AKAP5	up	ARPC5	up	PSMB10	up	GPX7	up	ERBB4	up					PIK3R1	down
		SFRP2	up	TYROBP	up	PPIA	up	GK	up	CAMK2D	up					SOD3	down
		VCAN	up	CTSZ	up	SEC11C	up	TIMM22	up	COX7A1	up					DHCR24	down
		FNBP4	up	PTN	up	IFI35	up	TAX1BP1	up	VEGFA	up					F13A1	down
		PLI3	up	ENO1	up	ACAT2	up	FAM96A	up	RNF207	up					GPX3	down
		P4HA3	up	PAPSS1	up	PLEKHO1	up	MAP2K2	up	ATP5MC3	up					CEBPB	down
		FOSL2	up	TMEM45A	up	VAMP8	up	TPM2	up	GOT2	up
		RPL36AL	up	ACOT7	up	AK2	up	HDHD2	up	RTN4IP1	up
		PRRX2	up	FKBP14	up	NDFIP2	up	TOMM40L	up	CDH8	up
		NP_443190	up	PAPSS2	up	PRELID1	up	FAM129A	up	JPH1	up
		SF1	up	FOLR1	up	CHEK1	up	YKT6	up	GOLGA4	up
		BCLAF1	up	PMEPA1	up	RNASEH2B	up	CD151	up	ENAH	up
		CTGF	up	POSTN	up	DCTD	up	PNPT1	up	GRIA1	up
		Q5TFB2	up	GPX7	up	CTNNB1	up	S100A10	up	ATP2A2	up
		COMP	up	MCUB	up	FDPS	up	HMGA1	up	MTUS2	up
		STK17A	up	FKBP14	up	TXNDC17	up	NME1	up	ADCY6	up
		TLR2	up	LCP2	up	DPY19L1	up	LOC106506860	up	SGCD	up
		PRUNE2	up	QPCT	up	RHOC	up	GATA4	up	SLC35B4	up
		CPNE1	up	LGMN	up	TMEM251	up	DRG1	up	SDHC	up
		ARFGAP3	up	C1H15orf48	up	NANS	up	FAM92A1	up	RASL11B	up
		RBP1	up	LMNB1	up	MYL6	up	TMEM189	up	CXCL10	up
		FLVCR2	up	SHTN1	up	HSPA4	up	GYS1	up	NEB	up
		SRrp35	up	LOC100627256	up	DNAJB14	up	LOC102166340	up	NDUFA8	up
		DSE	up	OSTC	up	SRI	up	CAPZA2	up	SYNPO2L	up
		EZR	up	TPM4	up	B2M	up	SRPRB	up	CCDC173	up
		LRRC16	up	TMED3	up	PSME1	up	RAN	up	PCCA	up
		THBS1	up	FKBP10	up	ARPC3	up	MRPL52	up	ESRRG	up
		ARID5B	up	DNAJB1	up	DNAJB11	up	FAM136A	up	GRAMD1C	up
		CTSH	up	ACTG1	up	CLIC2	up	FAIM	up	NDUFS4	up
		MST150	up	ACTG1	up	XBP1	up	AQP3	up	ACTC1	up
		FLJ20125	up	SH3BGRL3	up	RAP1GDS1	up	TPM2	up	KBTBD12	up
		ANXA8L1	up	DSE	up	FANCD2	up	UBE2E3	up	BDH1	up
		SEC24D	up	MAFB	up	C18H7orf73	up	LOC100518206	up	BZW2	up
		MAFB	up	HSP70.2	up	PPA1	up	LOC100517973	up	TRIM63	up
		RPS6KA1	up	LCP1	up	DNASE1L1	up	CAMSAP1	up	STAU2	up
		INSIG1	up	SEC24D	up	HSP90AA1	up	MLLT3	up	NDUFAF7	up
		SYTL2	up	NUCB2	up	DUT	up	PRELID3B	up	TIGAR	up
		CXCL16	up	THY1	up	DUSP14	up	RNASEH2B	up	NANOG	up
		TIMP1	up	BIN2	up	GLRX2	up	CRIPT	up	HSD17B7	up
		RBMS3	up	TLR4	up	PTGES3	up	DARS	up	DSG2	up
		C10orf68	up	CCDC80	up	RAP1GDS1	up	LOC100515558	up	DCLRE1A	up
		MYO5A	up	MELK	up	S100A6	up	LOC100737089	up	HSPB3	up
		LOC100128774	up	LHFPL2	up	ARPC5L	up	MGMT	up	ACTN2	up
		CYP2C9	up	SEC61B	up	AKIP1	up	PPA1	up	DYNC1I1	up
		POLR2A	up	LIPA	up	PLP2	up	TDRD3	up	DLD	up
		RUNX1	up	RAI14	up	SCLY	up	SMTNL2	up	UQCRC1	up
		EP400	up	CKAP4	up	DYNLT3	up	TMX3	up	PDE4D	up
		PTK2	up	PHLDA2	up	SNX5	up	RAD51AP1	up	PPIP5K2	up
		FNDC1	up	BGN	up	MSRA	up	SLCO3A1	up	FKBP3	up
		ARHGAP1	up	NPM3	up	C5H12orf57	up	BAG1	up	PTDSS1	up
		C1QTNF3	up	VCAN	up	TCF19	up	PJA1	up	TESC	up
		LAMB1	up	GLRX	up	PRELID3B	up	PSMB8	up	APOO	up
		THBS2	up	ATP6V1A	up	NOP16	up	MZT1	up	SUCLA2	up
		PLAT	up	LRRC59	up	IMPAD1	up	NPM3	up	NDUFB2	up
		ELL2	up	HSP70.2	up	LAMTOR2	up	LOC100519459	up	UBE2B	up
		Q8N9G0	up	ANXA1	up	CD47	up	SYN1	up	DDIT4L	up
		DENND4B	up	CXCR4	up	ENTPD1	up	FAM122B	up	TIMM23	up
		COL8A1	up	CD9	up	FABP5	up	NDFIP2	up	FITM2	up
		C5orf13	up	ARHGDIB	up	ANXA5	up	LETM1	up	CYB5R1	up
		LPHN2	up	RACGAP1	up	DEPDC7	up	VPS45	up	ASB5	up
		KIAA1429	up	LOC100523842	up	EIF3I	up	FUCA1	up	SVIL	up
		POSTN	up	HMOX1	up	MIEN1	up	HPRT1	up	PLA2G7	up
		FNBP4	up	RNF128	up	ICAM2	up	ALOX5AP	up	ACADSB	up
		Q6ZS87	up	PKNOX2	up	FAM46C	up	GCLC	up	MLLT11	up
		OPPFIBP1	up	RGS10	up	PMM1	up	RAP1GDS1	up	NDUFB8	up
		TEC	up	INSIG1	up	CNOT8	up	KDELR2	up	PPIF	up
		ARL4C	up	RNASET2	up	AP2S1	up	NOP16	up	MDH2	up
		PRKWNK1	up	VAV1	up	AP2S1	up	HN1	up	VLDLR	up
		BAALC	up	NPL	up	HMGN1	up	LOC100524102	up	TMEM38B	up
		DLC1	up	HCK	up	HOPX	up	ATAD1	up	LRIG1	up
		STRN	up	ACTG2	up	RILPL2	up	ZDHHC3	up	NNT	up
		VCAN	up	LUM	up	MFSD1	up	CTSH	up	ITGB6	up
		APAF1	up	PLAU	up	RASSF4	up	RDH14	up	GIPC2	up
		DCLK1	up	HSP70.2	up	C2H19orf24	up	LPCAT3	up	NDUFA5	up
		CHSY3	up	PLEKHO1	up	PEA15	up	TMEM41B	up	ADAMTS6	up
		ARHGAP15	up	RNPEP	up	FCGR1A	up	INPP5F	up	OXCT1	up
		GADD45B	up	APOE	up	CDK2AP2	up	MCM2	up	MTUS1	up
		SLC22A15	up	CKS2	up	LSM6	up	SLC25A24	up	ACADM	up
		ADAMTS17	up	GPX4	up	ZWILCH	up	HIGD1A	up	PPARA	up
		ADK	up	P2RY12	up	TMEM189	up	BPGM	up	ABLIM2	up
		C1QTNF6	up	TPM3	up	RPL7L1	up	ZDHHC20	up	UQCRQ	up
		DPYD	up	NPC2	up	RNF130	up	C18H7orf73	up	PHKA1	up
		PCBP2	up	ATP2B1	up	SEP15	up	STK38	up	CORO6	up
		MBNL1	up	CFL1	up	PAPD5	up	PXYLP1	up	CS	up
		LIMA1	up	TXN	up	NTAN1	up	CDC23	up	SLC41A1	up
		RGS2	up	GFPT1	up	BIN1	up	MECOM	up	FGF1	up
		CEBPD	up	GLA	up	RABAC1	up	LOC102159087	up	TCAP	up
		GNA14	up	ARL4C	up	LOC100516940	up	AGPAT5	up	XDH	up
		CDH11	up	VCAN	up	RPL12	up	ERMP1	up	FAM162A	up
		DNM3	up	CKB	up	DAD1	up	CNIH	up	ETFDH	up
		MEOX1	up	ADAM28	up	CLEC1A	up	SEC11C	up	PRDX3	up
		GLRX	up	HK3	up	MCM5	up	MRPS15	up	PTPMT1	up
		CRABP1	up	LOC397336	up	RPSA	up	SMYD1	up	TPM2	up
		COL12A1	up	ATP6V0D2	up	VDAC2	up	TYW3	up	PDLIM5	up
		KCNMA1	up	RAP2B	up	RAB1A	up	GNG5	up	TRAPPC13	up
		CEBPG	up	MDFIC	up	BCAP31	up	GAPDH	up	NDUFA4	up
		RBP1	up	LOX	up	MLEC	up	MRPL40	up	SFXN4	up
		KLHL4	up	MYO5A	up	RPS18	up	PPP1R3B	up	IVNS1ABP	up
		FMNL3	up	CD83	up	ITPA	up	SKA2	up	PPA1	up
		CCDC80	up	VAV1	up	RPLP2	up	LACTB	up	MYH7	up
		TWIST1	up	EMP3	up	NAA10	up	RDX	up	TSPAN12	up
		GNA14	up	SELM	up	OBFC1	up	ABCB6	up	PDHX	up
		PTBP2	up	RGS2	up	NUP93	up	ANKRD9	up	DAPL1	up
		CNTN5	up	SDC2	up	POLR2G	up	GMPR2	up	PDHB	up
		UGCG	up	ZDHHC20	up	TMEM219	up	SH3BGRL3	up	NUDT19	up
		ALS2CR19	up	BCAR3	up	PJA1	up	PDLIM7	up	PDHA1	up
		CD53	up	BIRC5	up	LOC100517801	up	AVPI1	up	MYO18B	up
		ALDH2	up	GCLC	up	NME2	up	CD55	up	CACNA2D1	up
		THBS1	up	FAM49B	up	CDC42SE1	up	HSD17B12	up	HSF2	up
		CASP4	up	RRM2	up	SMAP1	up	SH3PXD2A	up	PGM1	up
		ADAMTS1	up	SCPEP1	up	KIAA0930	up	LOC100155351	up	AREG	up
		ATP8B1	up	TPM3	up	CHMP2A	up	NLN	up	FXR2	up
		ADAMTS1	up	FAM114A1	up	C14H12orf49	up	MOSPD1	up	KPNA1	up
		MYD88	up	GLIPR2	up	MORF4L2	up	C1H6orf211	up	NDUFS2	up
		HTR2C	up	LOC397571	up	NLN	up	LOC100521082	up	GABRA4	up
		PMM2	up	ANXA2	up	ARPC2	up	TSPAN9	up	PFKFB2	up
		ACTN1	up	REXO2	up	LOC100622482	up	TBC1D7	up	ACOX2	up
		MYO1D	up	KPNA2	up	PTGFRN	up	TRDMT1	up	PPP1R12B	up
		KLF10	up	H2AFZ	up	ATP6V1E1	up	ACSL5	up	POLDIP2	up
		TPM1	up	LOC100523107	up	TMSB4X	up	RANBP6	up	RBFOX1	up
		FMOD	up	TNNT1	up	XRCC6	up	TANK	up	DNAJC19	up
		JAK3	up	TAGLN	up	GCLC	up	SURF4	up	PRKAR2A	up
		LHFP	up	C2CD2	up	VPS28	up	AVPI1	up	GHITM	up
		MYOF	up	BAZ1A	up	DYRK1A	down	CFAP36	up	RXFP1	up
		RCN1	up	ACTR3	up	C14H1orf198	down	LOC100524598	up	DNMT1	up
		PICALM	up	TMEM158	up	MAPRE3	down	TXNDC9	up	ECSIT	up
		BOP1	up	FXYD5	up	SIAH2	down	LOC100523447	up	ACAT1	up
		NKTR	up	VSIG4	up	SESN1	down	MRPS23	up	LDHB	up
		SLC4A7	up	GLIPR1	up	UST	down	GADD45A	up	CACNB2	up
		UBTD2	up	HTRA1	up	ACTC1	down	PLA2G16	up	ATP5F1A	up
		LOC100133511	up	TIMP2	up	LOC100523244	down	MRPS36	up	ETFA	up
		GSTA4	up	LGALS1	up	CCNI	down	TOR3A	up	OPA1	up
		SEC23B	up	HACD4	up	LOC100620787	down	RPS27L	up	CPEB4	up
		THBS3	up	APITD1	up	NFIA	down	MAP10	up	COQ5	up
		IRF5	up	FKBP7	up	CDS2	down	PYGM	up	MYH7B	up
		MAN2A1	up	LOC100157056	up	CIRBP	down	ORAI1	up	ELOC	up
		PTHLH	up	GOLT1B	up	VAMP2	down	MEMO1	up	ATP5ME	up
		FLJ10357	up	DLGAP5	up	FAM63A	down	CDK2	up	RGS8	up
		ACTA2	up	LOC100517718	up	TXLNG	down	CTSC	up	TRAK1	up
		ENO1	up	INPP5F	up	TCAP	down	TAF10	up	TMEM164	up
		COL6A1	up	GP91-PHOX	up	RHOB	down	MCAM	up	PARM1	up
		CKAP4	up	ENPP1	up	FOXO3	down	REXO2	up	ANAPC15	up
		RAB31	up	NME1	up	LPCAT4	down	SLC44A2	up	MT3	up
		TMEM2	up	SLC16A3	up	SRRM1	down	TMEM19	up	CFL2	up
		PPP4R1	up	PAPSS1	up	ROPN1L	down	CYP51	up	PGAM2	up
		GSK3A	up	LOC102158937	up	RBM12B	down	PIN4	up	LARGE1	up
		MYO1E	up	THY1	up	IVD	down	FAM219B	up	NAMPT	up
		WARS	up	SLC25A24	up	ACADSB	down	BIN1	up	RHOBTB3	up
		RIMS2	up	GOLT1B	up	GPKOW	down	PPP3CA	up	IDH2	up
		PHF11	up	CCNB1	up	UBE3D	down	MCUR1	up	PABPC4	up
		C12orf2	up	HYOU1	up	CPEB4	down	HDHD2	up	TMEM38A	up
		FST	up	COL8A1	up	HADHB	down	NDUFC1	up	HIPK2	up
		CDH11	up	ACTG1	up	ACADSB	down	ABCD3	up	RNF122	up
		SLC2A13	up	RCC2	up	HRC	down	ST6GALNAC4	up	HAND2	up
		RNASET2	up	SNX22	up	HADH	down	CHPT1	up	MICOS13	up
		RASSF2	up	RPL3	up	SLMAP	down	NHP2	up	TSPAN2	up
		MXRA5	up	MPDU1	up	GAB1	down	JARID2	up	TOMM7	up
		PMFBP1	up	TOP2A	up	LOC100511052	down	FKBP4	up	TPP2	up
		NP_062556	up	PMEPA1	up	OCLN	down	ACTN1	up	USP2	up
		APAF1	up	MYO1F	up	NFIA	down	SLC35A3	up	SMDT1	up
		CD163	up	IL18	up	EIF4B	down	CTSD	up	PLGRKT	up
		EPDR1	up	RHOC	up	CAMK2D	down	SIRT3	up	TNNI3	up
		COTL1	up	PDIA6	up	GPKOW	down	IDH1	up	STK38L	up
		COL16A1	up	S100A10	up	TBC1D17	down	DSTN	up	MCEE	up
		ABCC10	up	NT5DC1	up	NPY1R	down	ABCD3	up	AHCYL2	up
		PCP4L1	up	SPI1	up	PIK3IP1	down	PSMD14	up	MAPK8	up
		FLNA	up	LOC100622258	up	ZNF574	down	FKBP1A	up	KCNIP2	up
		SERPINB1	up	LOC397571	up	ACAD8	down	MSMO1	up	IFT81	up
		MALAT1	up	CORO1A	up	ADIPOR2	down	CDK6	up	NT5C1A	up
		PDLIM1	up	DNAJC3	up	CEP85	down	SAR1A	up	TARS3	up
		BIRC4	up	NEK6	up	VIPAS39	down	COMMD8	up	PTCD2	up
		SLC7A1	up	PSAP	up	LOC100739187	down	LOC106504082	up	GUF1	up
		VAV1	up	NAGA	up	RUBCNL	down	BBIP1	up	HADH	up
		Q9GZT6	up	TAGLN2	up	CAST	down	HSD17B13	up	HSD17B10	up
		MYH10	up	CNDP2	up	OGT	down	ABCB6	up	ERMP1	up
		UGCG	up	CD151	up	CRADD	down	FKBP7	up	MRS2	up
		VAV3	up	TXN	up	ARGLU1	down	EIF4G3	up	SLC22A3	up
		OSBPL6	up	CTSB	up	ACADL	down	ATP5L	up	MAPK6	up
		MYH10	up	PLEK	up	LOC397181	down	SLC25A39	up	CD274	up
		AEBP1	up	LOC595122	up	LOC396567	down	CFL1	up	MACROD1	up
		NP_065090	up	GSTA2	up	CAST	down	CDK6	up	TNNC1	up
		CALD1	up	ACTR3	up	CYP27A1	down	STT3B	up	NDUFB6	up
		HSD17B7	up	SEC23B	up	GATA6	down	ABCD3	up	COQ9	up
		GIMAP1	up	ARNTL	up	ABLIM1	down	CCT6A	up	MIPEP	up
		CASP3	up	COL5A1	up	ABLIM1	down	OGFOD3	up	MT1A	up
		CHRNA1	up	FAM213A	up	GSN	down	RACGAP1	up	NDUFA13	up
		ACTN1	up	TPM1	up	ABLIM1	down	AKT1	up	PKIA	up
		SAT1	up	SSR4	up	LOC100620992	down	FABP5	up	COX5B	up
		ANTXR1	up	TLR4	up	ABLIM1	down	VAPB	up	PLAA	up
		IFNAR2	up	ACTA2	up	KV1.5	down	MYO5A	up	TLN2	up
		RASSF1	up	TSPAN6	up	IVD	down	IFT27	up	NIT2	up
		COL5A1	up	SQRDL	up	CAT	down	MSRA	up	NCEH1	up
		RRBP1	up	SEC23A	up	MAP4	down	ROCK1	up	TMEM65	up
		CREB5	up	SERPINB2	up	PDE3A	down	MRPL21	up	SLC25A33	up
		BGN	up	GGH	up	NREP	down	DNAJC5	up	FBXO32	up
		FOXO1A	up	GNG10	up	IVD	down	TXNDC15	up	ACSS2	up
		CSRP2	up	SEC23A	up	CCL14	down	POLR3K	up	SLC16A1	up
		GALNT1	up	SRPRB	up	ECH1	down	ANKRD37	up	HK1	up
		RAP2B	up	PICALM	up	RBM12B	down	MEMO1	up	RHOT1	up
		FOSL2	up	YKT6	up	BCAT2	down	ST3GAL1	up	NDUFAF4	up
		RAP1A	up	FAM111B	up	ACOX3	down	YEATS4	up	GYG1	up
		Q96CQ1	up	CLIC1	up	CFD	down	BMP1	up	MRPL39	up
		TTC7A	up	FKBP1B	up	CYP27A1	down	C7H6orf125	up	CDK18	up
		NFIB	up	SYNCRIP	up	CAST	down	PKNOX2	up	NHLRC2	up
		LOC643634	up	PDIA4	up	LOC100154326	down	CCDC47	up	MZT1	up
		GLIPR2	up	TOR3A	up	IGF1R	down	PIGX	up	MRAS	up
		CRTAP	up	DNASE2	up	CCND2	down	DLGAP5	up	MRPL50	up
		MYLK	up	ENOSF1	up	RYR2	down	ATG4D	up	EPB41L3	up
		DRAM	up	TTC39C	up	MAP4	down	UBA3	up	HIGD1A	up
		HTRA1	up	JAK3	up	IVD	down	HSPB7	up	SIRT5	up
		DPYD	up	KDELR2	up	LPL	down	LOC100622784	up	COX5A	up
		CAPZA1	up	RAB13	up	ASB11	down	COL8A1	up	TRNT1	up
		OLFML3	up	ANKRD29	up	CYP27A1	down	CLN5	up	NDUFV2	up
		SMAP2	up	GEM	up	ACSL1	down	ABR	up	OXNAD1	up
		FN1	up	SLC25A17	up	PINK1	down	AASDHPPT	up	MSRB2	up
		HMG2L1	up	ARHGDIB	up	LPL	down	TMEM45A	up	POPDC3	up
		MYH10	up	FSTL3	up	RNF135	down	LOC102162472	up	CHCHD3	up
		MMP16	up	THBS3	up	RNF207	down	THUMPD1	up	MIR27B	up
		TIGD1	up	MARVELD1	up	SLC41A1	down	LOC100517801	up	SEC61G	up
		SLC20A1	up	FSTL3	up	LOC100523824	down	XPA	up	CCT8	up
		PDXK	up	BCAT1	up	CPT1B	down	CHEK1	up	MCCC2	up
		PRKWNK1	up	GM2A	up	CITED2	down	C5H12orf57	up	DNAJA3	up
		LOC644936	up	PRKAG2	up	LOC100738029	down	PLP2	up	ME3	up
		FZD1	up	CCDC80	up	SELENBP1	down	GPHN	up	MSANTD3-TMEFF1	up
		BCL6	up	PLXDC2	up	EFHD1	down	CRELD2	up	DPP4	up
		SLC20A1	up	SNX10	up	ADHFE1	down	LOC100157391	up	MPDZ	up
		DLAT	up	RAB32	up	SCARA5	down	SEPW1	up	DUSP26	up
		PREX1	up	PDIA4	up	KCNIP2	down	PAFAH2	up	CIBAR1	up
		MYO9B	up	KDELR2	up	LOC100152209	down	TAPBP	up	PAXBP1	up
		PTPN13	up	NCKAP1L	up	AGT	down	CAPN7	up	PCGF5	up
		BEND6	up	ATP1B3	up			C1GALT1C1	up	SLC25A3	up
		NCRNA00084	up	SURF4	up			DYNLT3	up	SPATA24	up
		RASSF2	up	MANF	up			ISCA1	up	FHL2	up
		NCAM1	up	LOC106509022	up			BAG1	up	SLC38A3	up
		GPX7	up	NCAM1	up			MYO6	up	RTCA	up
		FARP1	up	BACE2	up			TPM4	up	NDUFV1	up
		TPM4	up	STT3A	up			SMTN	up	GATA6	up
		RASA2	up	B3GNT5	up			SMPX	up	TSC22D2	up
		ITCH	up	TLR4	up			GOLT1B	up	NDUFS3	up
		EIF4A1	up	CD93	up			SNX14	up	NAV2	up
		S100A6	up	LOC100519643	up			ACTR3B	up	BTBD1	up
		Q9H7U5	up	VSIG4	up			MSL1	up	PANK2	up
		C9orf26	up	PPIA	up			PACRGL	up	None	up
		DOCK4	up	LOC414907	up			VPS26B	up	TEAD1	up
		TOP2B	up	VCAN	up			CWC27	up	AGO1	up
		ACTR3	up	GLRX	up			C6orf203	up	ANKH	up
		DCAMKL1	up	UFM1	up			ANKRD2	up	CASP10	up
		NP_079045	up	BTK	up			S100A11	up	BCLAF3	up
		ACTR3	up	LOC100739304	up			COMMD1	up	PTCD3	up
		RASGEF1B	up	THBS3	up			RALA	up	GNL3	up
		TGFB3	up	ACSL5	up			AHCY	up	MTRF1	up
		CIC	up	CORO1A	up			CREB3L2	up	RHOQ	up
		PTTG1IP	up	CCR5	up			LPCAT2	up	EFNA5	up
		FAM46A	up	ACTG2	up			C1H18orf32	up	ASNSD1	up
		CLIC1	up	TGIF1	up			RASSF4	up	CPEB3	up
		NAV2	up	SEC61A1	up			CGI-51	up	SLC44A5	up
		ACBD3	up	TGFBR1	up			SPINK4	up	FAT1	up
		LIPA	up	BMP1	up			C6H18orf21	up	STARD7	up
		Q8WUA8	up	INPP5F	up			PAPOLA	up	SMIM8	up
		RCN3	up	SAT1	up			AP1M1	up	DZIP3	up
		COL5A2	up	IL2RG	up			RPN1	up	MAOB	up
		SYNPO2	up	CCL2	up			DPY19L1	up	TUBA8	up
		CALD1	up	GFPT1	up			PRR15	up	MED4	up
		BACE2	up	TGFB3	up			MCRIP2	up	WDR43	up
		LCP2	up	LOC100522887	up			ATP23	up	HSPA9	up
		ZMAT3	up	KYNU	up			RHOC	up	ARID5A	up
		BTAF1	up	REEP3	up			PPP1R2	up	QRSL1	up
		Q8IWE4	up	HSPA13	up			NSMCE4A	up	LMNTD1	up
		DCLK1	up	MFSD7	up			LHFPL2	up	CNKSR3	up
		LRRC59	up	ATP6V1A	up			SEC23IP	up	ATG4A	up
		PAN2	up	SERPINH1	up			TMEM19	up	ATP8A1	up
		HPSE2	up	FTL	up			COPG1	up	PCNX1	up
		FAM152A	up	MYO5A	up			KCNJ8	up	PTPN4	up
		MFAP4	up	PIP4K2A	up			RPL9	up	SETDB2	up
		MOV10	up	PLIN2	up			MTRF1	up	C11orf1	up
		RHBDD1	up	NUF2	up			WRB	up	ATP1B1	up
		SMOC2	up	HEXB	up			CDK16	up	CITED1	up
		ARSA	up	AK2	up			METTL21A	up	HRH1	up
		Q8N4T3	up	SLC25A21	up			C1H9orf16	up	NDUFB9	up
		SEC24D	up	GPNMB	up			NSD1	up	NDUFS6	up
		CFL1	up	TNFRSF12A	up			DAZAP1	up	CARNMT1	up
		CAP1	up	MTHFD2	up			AFF3	up	DUSP10	up
		KIAA1189	up	MYH9	up			GGTA1	up	GATB	up
		Q15053	up	MPP1	up			SPTSSA	up	PROX1	up
		ARPC1A	up	PRDX1	up			EIF1AX	up	RILPL1	up
		SHROOM2	up	SLC25A5	up			MTMR2	up	PPP5C	up
		ATP2A2	up	COL1A2	up			FAM3C	up	ECHS1	up
		MYL6	up	IGG2B	up			IMPAD1	up	NFS1	up
		BRD9	up	SIRPA	up			CAMLG	up	HSD17B4	up
		PALLD	up	SNRPD1	up			MRPL51	up	ROMO1	up
		SRP72	up	C1H9orf16	up			GLRX5	up	IVD	up
		ARHGAP28	up	HSPA5	up			AMBN	up	CHPT1	up
		NP_065980	up	SLA-DRB1	up			CCT6A	up	HEY2	up
		PRELP	up	GNG2	up			CSNK1G2	up	PALM2AKAP2	up
		MAGED2	up	IL1RN	up			FDPS	up	ACOT9	up
		PPP2R1B	up	TSPAN6	up			HSPA14	up	FAM98A	up
		STAT3	up	PRELID1	up			HIGD2A	up	SPIRE1	up
		TNNC1	up	CNN2	up			PPP1R11	up	MLKL	up
		VASP	up	PGM2	up			DUT	up	RBPMS2	up
		ARPC5	up	DEPDC7	up			DNAJC24	up	ATP5MG	up
		CTGF	up	SHTN1	up			HSPA4	up	COQ10B	up
		LOXL1	up	LHFPL2	up			PEA15	up	EHD4	up
		ANKRD28	up	ALOX5AP	up			FAM69B	up	EIF2B3	up
		VSIG4	up	AQP3	up			NAA10	up	CPNE3	up
		Q9UFP1	up	STX11	up			SAR1A	up	NDUFAB1	up
		SMARCA4	up	COL5A1	up			CMSS1	up	USP24	up
		SFRS6	up	NCAM1	up			MARS	up	PSME4	up
		GADD45B	up	CCNB2	up			SMS	up	PRKAB2	up
		TAGLN2	up	CARHSP1	up			CKAP4	up	MCRIP2	up
		CNDP2	up	GRN	up			MRPL30	up	FBXO4	up
		CCDC80	up	VIMP	up			NFIB	up	STRIP2	up
		REC8	up	CCDC167	up			SH3BP5	up	IMMP1L	up
		PI4K2B	up	ACTR2	up			EF1ALPHA	up	GTF2B	up
		ITPRIPL2	up	NANS	up			LOC100152359	up	FAM81A	up
		CHSY1	up	LOC102157641	up			POLB	up	GEMIN4	up
		DCAMKL1	up	MT-2B	up			ASF1A	up	HK2	up
		NPC2	up	GNG12	up			CD82	up	NDUFAF5	up
		WSB1	up	BCAT1	up			UBE2E3	up	SNRPE	up
		COVA1	up	LOC106504372	up			LOC100152229	up	INPP4B	up
		GALNT1	up	MID1IP1	up			LOC102157641	up	SLCO3A1	up
		SMURF2	up	ACSL5	up			TXLNA	up	RBM18	up
		RAB3B	up	C2H11orf24	up			SEPHS2	up	SDHB	up
		B3GNT2	up	SGPL1	up			SMC4	up	TCAF1	up
		PLOD2	up	LOC100524102	up			ACP6	up	DLST	up
		CHD3	up	NPC1	up			PTPN1	up	DECR1	up
		USH2A	up	FNTA	up			MKRN1	up	ATP5IF1	up
		ATP8B1	up	PIP4K2A	up			BACE2	up	ATP13A3	up
		RAP2B	up	SSR3	up			C5H12orf45	up	TDP2	up
		IL1R1	up	CCDC50	up			ARPC1A	up	SMYD2	up
		C21orf7	up	PLD3	up			LDOC1L	up	GFM1	up
		TGIF1	up	CNPY2	up			SLCO3A1	up	MRPS14	up
		ALDH1A2	up	C3	up			RALGAPA2	up	MRPS36	up
		ADIPOQ	up	GGH	up			PFDN4	up	KCNJ5	up
		CNN1	up	CD53	up			RNPEP	up	ACSS1	up
		C1S	up	UBE2C	up			UBE2M	up	ABLIM1	up
		SEP11	up	PLAT	up			DCTD	up	HCCS	up
		TPK1	up	LOC100620423	up			SELT	up	RANBP2	up
		GLI3	up	CD40	up			PPTC7	up	FAM111B	up
		IL27RA	up	LOC100511112	up			COX7A2	up	ETFB	up
		CLTC	up	PQLC3	up			RNF14	up	AS3MT	up
		FOSL2	up	CENPH	up			LOC100516527	up	GSTO1	up
		PTK9	up	NET1	up			MRPS35	up	COPS5	up
		SFRS3	up	FAM122B	up			GSKIP	up	COQ6	up
		LOC100133169	up	MAD2L1	up			KPNB1	up	MRPL48	up
		ROBO1	up	MBP	up			PEG10	up	POLR1C	up
		RNPC3	up	BID	up			SEC23B	up	ACOT13	up
		PAK3	up	TMEM263	up			SDHAF4	up	RARS1	up
		CTSB	up	ATP6V0E1	up			PTGS1	up	AFF4	up
		PAPSS1	up	PRAF2	up			RCC2	up	AOPEP	up
		RNPC3	up	CTNNB1	up			GGTA1	up	HERC2	up
		ST6GAL1	up	ARPC3	up			PDXK	up	LYRM1	up
		KCTD10	up	LOC397344	up			BOLA3	up	RICTOR	up
		TFB1M	up	CENPF	up			AAGAB	up	CFTR	up
		TGIF1	up	HOMER2	up			CDK2AP2	up	EDNRA	up
		ATP8B1	up	DNAJB11	up			MRPS17	up	ACTR8	up
		MAZ	up	GRB2	up			MRPS26	up	NOC3L	up
		FST	up	DNASE1L1	up			DCUN1D5	up	SELENOK	up
		PAWR	up	TSKU	up			KPNA2	up	ACSL1	up
		MYH9	up	ACTN1	up			TDRD3	up	HSD17B8	up
		SFRS11	up	TIAM2	up			HDGF	up	TBX5	up
		COL1A1	up	PLBD2	up			METTL18	up	ABCD3	up
		ABCB4	up	SLC35A3	up			ENG	up	None	up
		BIRC2	up	RAP1B	up			TMEM183A	up	RNF7	up
		TIA1	up	MFSD1	up			TM4SF1	up	VTI1B	up
		Q5VVJ2	up	KPNA2	up			ARPC5L	up	CTSL	up
		FNBP1	up	DPY19L1	up			DAD1	up	HAUS8	up
		PPTC7	down	KDELC2	up			C7H14orf1	up	INSR	up
		NP_789843	down	PAICS	up			TRAPPC13	up	GFM2	up
		TRIM2	down	B3GNT3	up			C17H20orf27	up	LRPPRC	up
		ZNF382	down	OSTF1	up			RHOF	up	ALDH6A1	up
		PEG3	down	TMEM251	up			LOC100518575	up	FXR1	up
		ANKS1A	down	OLR1	up			UBE1X	up	MTPAP	up
		C12orf62	down	LOC733585	up			TIMM8B	up	PINX1	up
		C9orf46	down	HPSE	up			CPSF3	up	RASGEF1B	up
		TMEM203	down	FSCN1	up			C2H19orf70	up	GKAP1	up
		EEF1G	down	ATOX1	up			NUDT7	up	NKRF	up
		APIP	down	MCM2	up			ALG5	up	MMD	up
		SEMA5A	down	LOC100524880	up			PMM1	up	SLC25A13	up
		NP_056391	down	MBP	up			AK2	up	MOB3C	up
		PIGP	down	ANXA4	up			C17H20orf27	up	LUC7L3	up
		TCTEX1D2	down	IFNAR2	up			NME2	up	ZNF664	up
		NDUFA11	down	SIRPA	up			NT5C3A	up	SGCA	up
		MRPL39	down	BET1	up			NDFIP2	up	PHTF2	up
		CHIC1	down	SERP1	up			GTF3C6	up	ARPC5L	up
		NP_078808	down	LOC100523554	up			HSPE1	up	GPX4	up
		CGI‐90	down	PEA15	up			LOC100517973	up	MRPL13	up
		NR3C2	down	SLC35F6	up			ZNF322	up	MYOZ2	up
		ZNF32	down	CEBPD	up			SMIM20	up	GRSF1	up
		RSBN1L	down	SLC38A9	up			MTX2	up	DYM	up
		RASIP1	down	NAGPA	up			CHID1	up	RANBP6	up
		NDRG2	down	COL6A3	up			ITGAV	up	KPNA3	up
		SAMM50	down	RILPL2	up			C9H1orf21	up	FBXO30	up
		CYB5D1	down	TNFAIP8L2	up			GLRX2	up	SNRPB2	up
		YPEL2	down	CREB3L2	up			DNAJB6	up	UNC13B	up
		ZNF7	down	HTRA4	up			WSB2	up	GLRX5	up
		PRKACB	down	SEC11A	up			FGF12	up	PNPT1	up
		LBH	down	BMP1	up			EIF3I	up	ATPAF1	up
		BOLA3	down	TALDO1	up			MTDH	up	TIMM50	up
		FAM158A	down	ACSL4	up			UBE2D2	up	ITPKC	up
		BCKDHA	down	WIPI1	up			NEK9	up	MRPL47	up
		MPND	down	PLP2	up			KRTCAP2	up	TIPRL	up
		C7orf30	down	DDX39A	up			UNC5B	up	ODF2L	up
		CHCHD7	down	HSP90B1	up			LOC100156777	up	GLS	up
		LACE1	down	SLA-DRB1	up			RNASEK	up	PMPCB	up
		GRID1	down	BHLHE40	up			TSNAX	up	MAVS	up
		MRPL30	down	GPM6B	up			AMZ2	up	TOMM20	up
		MRPL14	down	HOMER2	up			AP1B1	up	INTS13	up
		RC3H1	down	DAP	up			TIMM21	up	FUNDC2	up
		LSM3	down	GM2A	up			NDUFA2	up	PSMA5	up
		HSD17B10	down	IRF8	up			UBP1	up	KCTD6	up
		C5orf44	down	PPP2R1B	up			S1PR1	up	LLPH	up
		C1orf21	down	NANOS1	up			BLOC1S2	up	MMUT	up
		MTCH2	down	STK38	up			SLC33A1	up	STOML2	up
		USE1	down	SPINT2	up			PLXNB1	up	MRPL46	up
		ASNA1	down	TSPAN9	up			GYG1	up	MCCC1	up
		PPP1R12B	down	SLC39A7	up			CPSF2	up	TPM1	up
		MRPS36	down	C1QTNF2	up			BUB3	up	WSB2	up
		SNAPIN	down	DSE	up			LOC100520849	up	MORN2	up
		TIMM50	down	RAP1B	up			TMEM44	up	PIGB	up
		PHOSPHO2	down	LOC397344	up			LOC100524880	up	TTC1	up
		Q7Z7F0	down	MAPRE1	up			ACTR1A	up	ECPAS	up
		UBE2M	down	TUBB2B	up			LOC100520849	up	FAM161A	up
		TMEM17	down	ERO1A	up			TMEM9B	up	CCDC91	up
		NFKBIL1	down	DCTD	up			RNF130	up	NDUFA2	up
		NP_660312	down	PTPN18	up			CDKN2AIPNL	up	TRPM7	up
		TTC35	down	SGK1	up			MACROD1	up	TRMT9B	up
		LOC730074	down	LXN	up			MMGT1	up	GPAT3	up
		APOO	down	CRLF3	up			SWSAP1	up	NRG4	up
		FAM134B	down	SLC5A6	up			FAM210B	up	IFT122	up
		RTN4RL1	down	DBNL	up			LOC100511268	up	STRN	up
		EEPD1	down	RPN1	up			PDSS1	up	EHBP1	up
		C21orf66	down	HN1	up			RNASEH2C	up	SLC39A14	up
		ACADS	down	KLF10	up			UBE2F	up	USP53	up
		ARMC8	down	ELMO1	up			RPS18	up	MBOAT2	up
		DRG1	down	CTSK	up			METTL22	up	KHDRBS3	up
		ACAT1	down	EF1ALPHA	up			MTCH2	up	APOOL	up
		C3orf37	down	LOC100511112	up			EIF4EBP2	up	PLEKHA7	up
		MRPS17	down	CMTM6	up			PRPS2	up	MTIF2	up
		SAP18	down	CALU	up			RRAGA	up	RAB9A	up
		PHPT1	down	SRP72	up			TPRKB	up	PCMT1	up
		KCNH1	down	HTATIP2	up			WIPF1	up	COMMD1	up
		FKBP2	down	RAD51AP1	up			TMEM242	up	SNRPC	up
		C1orf123	down	NEK2	up			GATA4	up	CASTOR1	down
		NDUFA10	down	SH3BP5	up			RAN	up	CATSPER1	down
		EIF4B	down	B4GALT1	up			RCOR1	up	ANKRD13A	down
		MRPL27	down	FANCD2	up			GNA15	up	ST8SIA4	down
		NY‐SAR‐48	down	MYL6	up			AMACR	up	ABCA9	down
		PRDM6	down	TFPI2	up			C8H4orf29	up	TBX18	down
		PFDN5	down	TSPO	up			TEX264	up	SESN3	down
		WDR45	down	ANPEP	up			SRP14	up	CPE	down
		FBXO32	down	MTFR1	up			ACOT7	up	TTYH3	down
		KLHL25	down	HSD17B13	up			KATNB1	up	MST1R	down
		NDUFS8	down	MSN	up			TPD52	up	CPT1A	down
		MRPS18A	down	PDIA3	up			IRF2	up	GNPTAB	down
		NPR1	down	SGPL1	up			TXNDC17	up	CFP	down
		PPA2	down	NR1H3	up			EIF4G1	up	PLIN5	down
		C13orf37	down	SEC61G	up			YTHDF2	up	ANTXR1	down
		LHPP	down	GSTA2	up			LOC102159422	up	CLSTN1	down
		C8orf33	down	ATP6AP2	up			FKBP10	up	MRC2	down
		ACSS3	down	RHOA	up			LOC100511268	up	FABP5	down
		Q96M71	down	CEBPG	up			TMEM263	up	TBC1D2B	down
		NDUFB7	down	KRT10	up			GATAD2A	up	PLEKHG3	down
		TPRKB	down	PCNA	up			UBAC1	up	GASK1B	down
		C1orf122	down	ORMDL1	up			KIAA1033	up	FKBP10	down
		OCIAD1	down	PDIA3	up			PSMD10	up	CAPG	down
		FAM36A	down	GCLC	up			KIDINS220	up	ACVRL1	down
		FAM65B	down	ARRB2	up			AP2M1	up	ENTPD1	down
		NP_919226	down	PPP1R14B	up			EMC3	up	PECAM1	down
		FMC1	down	PTGES3	up			TAMM41	up	RAC2	down
		MCCC2	down	DUT	up			FAM162A	up	PDGFRA	down
		MRPS24	down	MAP1A	up			HSBP1	up	STON2	down
		CYB5R1	down	GPM6B	up			LOC100157353	up	DDR2	down
		POT1	down	PIP4K2A	up			LOC100519347	up	ARHGDIB	down
		ITGAE	down	FAM149A	up			SS18L2	up	CHIT1	down
		RNF34	down	MTPN	up			EF1ALPHA	up	CDO1	down
		OSBPL6	down	DNAJB14	up			PLA2G12A	up	PXDN	down
		OAZ2	down	B4GALT5	up			EXOSC3	up	EPHB1	down
		OPA1	down	SCPEP1	up			LOC100037950	up	HTRA3	down
		FLJ11506	down	ACTR3	up			PIGB	up	GNAI2	down
		NMRAL1	down	DNAJB9	up			DYNC2LI1	up	EHHADH	down
		MOAP1	down	PTGR1	up			HDAC2	up	ELN	down
		DNAJC21	down	SLC30A5	up			IL17RE	up	LAMB3	down
		SIRT5	down	ACTG1	up			TXN	up	HEY1	down
		FRAS1	down	LOC100153598	up			SLC25A1	up	MMP14	down
		CDK5RAP1	down	SRP72	up			DNAJB14	up	ADARB2	down
		PATZ1	down	CIB1	up			TUBA1B	up	SERPINA3-2	down
		CYYR1	down	CDC42	up			ECSIT	up	TSPAN14	down
		NLN	down	BAG3	up			POLE4	up	AP3M2	down
		FAM161A	down	LOC100737628	up			DPH3	up	LGALS3	down
		PCYT1A	down	SULF2	up			STUB1	up	ZNF423	down
		NDUFV2	down	ARPC4	up			CNOT7	up	ISLR	down
		PXMP2	down	ZDHHC14	up			TMEM2	up	MIR210	down
		ADSL	down	PGD	up			LOC100515528	up	PLXDC1	down
		Q9H871	down	CNIH	up			LOC100625932	up	ST3GAL4	down
		GMPR	down	PRKCD	up			FRA10AC1	up	PLAC9	down
		CDC91L1	down	EPB41L2	up			CD63	up	PLXND1	down
		PTPN4	down	DYNLT3	up			LOC106504151///RNF10	up	FAM171A1	down
		C1orf50	down	NEK6	up			BBX	up	PLLP	down
		FUNDC1	down	ARF4	up			MAFB	up	SULF2	down
		HSCB	down	FCN1	up			ENO1	up	DLL4	down
		TEX9	down	MTPN	up			UFM1	up	FGF21	down
		ALDH4A1	down	DONSON	up			LOC100516606	up	CNR2	down
		CCDC23	down	IPO5	up			COPZ1	up	SLC52A3	down
		NDUFA7	down	PARP8	up			STAU1	up	IDO2	down
		C14orf143	down	CD63	up			MCM4	up	SHARPIN	down
		RDH11	down	DNAJB9	up			HSD17B7	up	NCF1	down
		TMEM147	down	PLBD2	up			PARVA	up	LEXM	down
		PSMG3	down	LOC100517372	up			FGFR2IIIC	up	SCPEP1	down
		RASGEF1C	down	HM13	up			PLAGL1	up	TMEM43	down
		RRAGD	down	CASP3	up			NAA38	up	SLCO2A1	down
		PSMD4	down	CHSY1	up			TFPT	up	TNS2	down
		KCNQ1	down	RHOC	up			LOC102161719	up	LAPTM5	down
		POLR2H	down	FUCA1	up			IL11RA	up	NRROS	down
		RET	down	MCAM	up			SLC25A11	up	IL10RA	down
		Nodata	down	FCGR3B	up			CTSS	up	SEMA6A	down
		FAM18A	down	LIPA	up			JAK3	up	ssc-mir-574	down
		TMEM53	down	ANXA5	up			GUK1	up	SLC49A3	down
		OMA1	down	ARHGAP30	up			HNRNPUL1	up	SHE	down
		SERF1A	down	LMNA	up			EZH2	up	LRIG3	down
		HMBS	down	P4HA2	up			SLC33A1	up	CAPN5	down
		DDN	down	AEBP1	up			DR1	up	ALOX15B	down
		POLR2I	down	GGH	up			MAGOH	up	PHF12	down
		HEY2	down	CDC42SE1	up			SLCO3A1	up	NPR1	down
		MRPS33	down	CHEK1	up			ACSF2	up	TMEM178A	down
		ZNF383	down	LMBRD2	up			TM9SF1	up	KLF5	down
		Q9H5S2	down	PTGS1	up			ZNF330	up	C4A	down
		SYCE2	down	PI4K2A	up			GTF2H3	up	GIMAP4	down
		RHOQ	down	MLLT11	up			COQ6	up	ITIH5	down
		SLC13A4	down	LOC396634	up			LOC100525928	up	TGFBR2	down
		PPP1R3B	down	ANXA4	up			BID	up	SOX9	down
		SLC16A10	down	ST6GAL1	up			MRPL44	up	LTBP1	down
		LOC654085	down	SNX5	up			DMPK	up	ANGPTL2	down
		AK3	down	SERPINB1	up			TANK	up	CPEB1	down
		FIS1	down	TMSB4X	up			PHKA2	up	LOX	down
		C7orf32	down	PPAP2A	up			SMAP1	up	UNC93B1	down
		NAT13	down	FDPS	up			NECTIN2	up	BSND	down
		HMGCL	down	TMX3	up			MANF	up	RAD51C	down
		Q9BQ15	down	GATAD2A	up			LOC100513211	up	HPGD	down
		TM6SF1	down	CAPN3	up			DDX46	up	DNM1	down
		LRRC20	down	CCDC3	up			GLS	up	VEGFD	down
		HNRNPA3	down	COPB1	up			TMEM167B	up	TMEM184B	down
		C20orf149	down	HMMR	up			EPRS	up	FARP2	down
		MRPL1	down	SLC50A1	up			P4HA2	up	COL3A1	down
		COPS7A	down	CD163	up			GMPR2	up	MXRA8	down
		Q7Z3I3	down	CALD1	up			RCOR1	up	OVOL2	down
		LIPT1	down	LOC100516940	up			LTV1	up	ITGA4	down
		PCCB	down	RHOG	up			ITGB1BP2	up	COL6A6	down
		FAM162A	down	DCBLD2	up			C2H11orf31	up	CRB2	down
		HRH1	down	ACTG1	up			MYO1C	up	SCAMP2	down
		C4orf29	down	VAPA	up			LOC100520353	up	ABI3BP	down
		JUN	down	TMEM167A	up			EID1	up	VSIR	down
		ATP6V0D1	down	RAP1GDS1	up			SDHB	up	ARL4A	down
		CTAGE5	down	DBF4	up			LOC100521258	up	FLI1	down
		FAM92A1	down	SRM	up			MRPL18	up	MMRN1	down
		HEPH	down	EEF1A1	up			NHEJ1	up	RAB8A	down
		MRPL21	down	MOV10	up			C3H9orf89	up	CAPN6	down
		ETFB	down	LOC100525928	up			NDUFB5	up	CRISPLD2	down
		LPL	down	STMN1	up			AP3B1	up	NOVA1	down
		RANGRF	down	COPZ2	up			LOC100737206	up	CCND3	down
		CLEC3B	down	LOC100621535	up			NUP93	up	GPC3	down
		CMC1	down	ORMDL2	up			LSM2	up	C3	down
		OXCT1	down	IMPAD1	up			FKBP14	up	FLT1	down
		SNAPC5	down	TUBB2B	up			PTGR2	up	EBF3	down
		SH3YL1	down	COLGALT1	up			CTSZ	up	NR2F2	down
		SURF2	down	HNRNPH2	up			DCPS	up	GGT5	down
		MRPL33	down	CORO1C	up			RAD51AP1	up	ECE1	down
		RAB3IP	down	LOC100621607	up			PPIL1	up	ABLIM3	down
		PCDH9	down	SEC11C	up			TMEM258	up	DTX1	down
		SLC25A21	down	HSD17B7	up			PYGL	up	VSTM1	down
		ARHGEF15	down	AURKA	up			LIPA	up	TSPAN13	down
		Q9NP48	down	LOC100518462	up			RPL13	up	KIAA0040	down
		RNASEH1	down	GLIPR2	up			AAGAB	up	MARCKS	down
		C9orf16	down	LOC100154792	up			DNAJB14	up	SLC9A3R1	down
		Q9H6L5	down	PEA15	up			EXOSC1	up	CTSO	down
		ACPL2	down	PPP1R3E	up			RHOA	up	SCARA3	down
		NCRNA00081	down	KIAA0930	up			EXOC6	up	FBLN1	down
		RTN4RL1	down	RECQL	up			GALNT11	up	APOD	down
		ATPIF1	down	YIPF1	up			SNRPA	up	VIT	down
		RNF135	down	CCRL2	up			MBIP	up	RFLNB	down
		QRSL1	down	CPNE1	up			RABGGTB	up	NTN1	down
		RRM2B	down	SCARB2	up			ZMAT2	up	PLXNB3	down
		C10orf71	down	FEZ2	up			FKBP2	up	ADAM15	down
		THRB	down	P2RX4	up			MKRN1	up	FLRT2	down
		LOC730074	down	TANK	up			TUBB	up	PAQR9	down
		NFU1	down	COL5A2	up			ACTR1A	up	MTMR11	down
		KLF15	down	TES	up			TMEM203	up	CHST15	down
		COX10	down	LOC100621897	up			BCAP31	up	PIK3R5	down
		PRKD3	down	GSS	up			LOC100049695	up	FBN1	down
		NUBP1	down	RABEPK	up			RNF31	up	SLC9A3R2	down
		COPS5	down	NAGK	up			ALDH3A2	up	COL1A2	down
		POPDC3	down	RNASEH2B	up			ABCB7	up	PHETA2	down
		LCMT1	down	LETM1	up			SRP54	up	CILP	down
		CDKN1B	down	CD86	up			HSPD1	up	JCAD	down
		CHURC1	down	SEC13	up			NIFK	up	PTGS1	down
		RANBP10	down	SLA-DQA1	up			FUNDC2	up	PCOLCE	down
		CDC42	down	CDC42	up			MRPL2	up	TGFBI	down
		SLC1A2	down	DDOST	up			MRPL18	up	TSPAN18	down
		PQLC2	down	IGFBP6	up			PDRG1	up	SLC6A4	down
		LARGE	down	SKA2	up			RAB11A	up	SGSH	down
		NP_054890	down	PMEPA1	up			RPL35	up	ITGA6	down
		HIBCH	down	SH3BP5	up			DONSON	up	ZBTB22	down
		AUH	down	MTPN	up			RHOQ	up	ZBTB22	down
		POPDC3	down	LOC100511905	up			YLPM1	up	ENG	down
		CBX7	down	P2RX4	up			EDC4	up	COL6A3	down
		PDCD2L	down	ARL4C	up			LOC100517682	up	CXCL12	down
		MRPL51	down	TRAM1	up			CALU	up	MMP2	down
		C10orf9	down	CMPK1	up			DBI	up	CCL21	down
		LR16	down	CALU	up			SHOC2	up	CHRDL1	down
		PART1	down	TUBA1B	up			PGAM5	up	EFNB2	down
		MYH14	down	RAP1GDS1	up			MALSU1	up	LVRN	down
		RRAGD	down	KATNBL1	up			RIC8B	up	NTN4	down
		PGAM2	down	HCFC1R1	up			BZW1	up	PLXDC2	down
		NDUFAF2	down	EML4	up			LOC100154500	up	SELENBP1	down
		OAZ2	down	ARFGAP3	up			CACYBP	up	QSOX1	down
		CCNB1IP1	down	YEATS4	up			NHEJ1	up	AXL	down
		C21orf88	down	VKORC1L1	up			MRPL38	up	NID1	down
		LYPLAL1	down	SKA1	up			STT3A	up	ADAMTS5	down
		OR10P1	down	MCM4	up			TRPM7	up	EBF1	down
		APOA1BP	down	LOC100517973	up			UPF3B	up	TEK	down
		MPPED2	down	AKR1A1	up			CRELD1	up	IGFBP5	down
		TARBP2	down	BZW1	up			CCT8	up	LDB2	down
		IPO11	down	GRB2	up			IER3IP1	up	ZIC2	down
		DNAL4	down	YIPF5	up			HNRNPAB	up	GHSR	down
		C14orf65	down	ACTR3B	up			SMARCA4	up	SEL1L3	down
		SUCLG2	down	LIMA1	up			PCGF3	up	TMEM204	down
		LOC729570	down	SNRPG	up			SEPT7	up	F11R	down
		PTPMT1	down	LMCD1	up			TIMM9	up	NTRK2	down
		ALS2CR2	down	PPP3CA	up			TUFM	up	ADGRF5	down
		Q15453	down	LOC100624445	up			CYSTM1	up	F8	down
		PLA2G7	down	FABP5	up			CXXC5	up	GJA5	down
		Q8N8A0	down	HSP90B1	up			BLOC1S1	up	ACTG2	down
		CCDC44	down	NAP1L5	up			C6H1orf50	up	PRELP	down
		ESRRG	down	DNAJB9	up			REEP5	up	EFEMP1	down
		MON1B	down	CASP3	up			PAM	up	TNXB	down
		TMPO	down	RASGEF1B	up			COPS7A	up	CYYR1	down
		HAGH	down	RNPEP	up			UCHL3	up	FBLN2	down
		KCNH2	down	IL27RA	up			HDLBP	up	ACTA2	down
		BTBD1	down	LOC100624445	up			LOC100518219	up	TP53I11	down
		C16orf61	down	MIF	up			CREBZF	up	ESAM	down
		FBXO32	down	EIF4E2	up			MRPL11	up	VWF	down
		UBAC1	down	ACTB	up			FDX1	up	AGT	down
		NDUFS6	down	TTYH2	up			UBE2G2	up	RGMA	down
		GPR160	down	SMC4	up			KIAA0930	up	CD34	down
		TESC	down	LYN	up			TIMM17B	up	CFD	down
		GPRC5C	down	TMEM254	up			VPS28	up	EHD2	down
		CRADD	down	STAT3	up			PLOD1	up	SLAMF7	down
		VPS13A	down	TAF10	up			LOC106504128	up	SORL1	down
		RCAN2	down	LOC100739807	up			ADCK2	up	DIPK2B	down
		EPB41	down	COPG1	up			CDC26	up	MMRN2	down
		FAM134B	down	TMEM2	up			DBNL	up	CXCL8	down
		PNKD	down	PTMA	up			NAXE	up
		SIAT7B	down	TMEM41B	up			VDAC2	up
		ATP5L	down	TNFRSF1A	up			GDE1	up
		DNAJC7	down	FHL1	up			TXNDC12	up
		C9orf123	down	TMEM14A	up			GUSB	up
		RAMP1	down	HPS5	up			PRADC1	up
		CXXC5	down	DUSP6	up			CDC42BPA	up
		MSRB2	down	HMGN1	up			LRIG1	up
		NUDT6	down	RAB1A	up			PIGF	up
		DRR1	down	CLTA	up			CDIP1	up
		TXLNB	down	CASP1	up			RBM26	up
		C1orf21	down	IGF1	up			LOC100152291	up
		KCTD8	down	FCGRT	up			TBC1D1	up
		S100A1	down	IGFBP6	up			SEC23A	up
		RABGAP1	down	GPRC5B	up			TBL1X	up
		MRPL52	down	NECAP2	up			TMEM223	up
		COX19	down	CAPNS1	up			CMC1	up
		ACVR2B	down	LMCD1	up			METTL14	up
		PHCA	down	ARPC5L	up			CFL2	up
		CYB5D1	down	LOC100517682	up			RPL31	up
		BDH	down	RAB34	up			MFF	up
		METTL11A	down	ERH	up			SNRPN	up
		CASQ2	down	TXNDC17	up			LOC100517855	up
		Q5VT40	down	FAP	up			KIAA0232	up
		BIN1	down	CD46	up			ATP6V1F	up
		C9orf6	down	AP1B1	up			LOC414394	up
		GSTK1	down	SLC7A7	up			GATC	up
		C16orf14	down	TMEM230	up			PCBP2	up
		C6orf136	down	NDFIP2	up			PABPN1	up
		ZNF32	down	APOBEC3F	up			MTDH	up
		ANAPC11	down	DESI2	up			SH3BP5	up
		CYP4F3	down	SLA-DQB1	up			DR1	up
		MRPS28	down	LOC100623864	up			ARL5A	up
		LYRM2	down	PAPOLA	up			OLA1	up
		NP_057026	down	EEF1E1	up			RRP15	up
		LOC654085	down	RAN	up			DNAJC11	up
		DAPL1	down	ZDHHC3	up			PTPRA	up
		TMEM11	down	B4GALT5	up			TMX2	up
		LYPD6	down	CALU	up			STAMBP	up
		C17orf90	down	SYNCRIP	up			S1PR1	up
		BDH1	down	KLHL2	up			IPO5	up
		SERHL2	down	RNH1	up			S1PR1	up
		ZNF622	down	INF2	up			LYPLA1	up
		RNF134	down	TMSB10	up			ZNF106	up
		ENPP4	down	ATP6V0C	up			ARL3	up
		KANK3	down	RAC3	up			TTLL12	up
		MRPS25	down	PLEKHO1	up			UBE2W	up
		TRPM3	down	DNAJA1	up			LAMTOR2	up
		TMCC3	down	LOC106506226	up			ZWILCH	up
		KIAA0564	down	MAGOH	up			TPI1	up
		SYNPO	down	CDK2AP2	up			ATP5D	up
		ANKRD9	down	FGD4	up			METTL5	up
		HIF3A	down	SLA-DMB	up			TMEM242	up
		S100A13	down	CPQ	up			PSMD1	up
		PFKFB2	down	RHOU	up			EIF4E	up
		MOCS2	down	CEP55	up			ADH5	up
		IQSEC2	down	AZIN1	up			SRSF1	up
		GMPR	down	TIFA	up			XPNPEP1	up
		SCMH1	down	KPNA3	up			ARMC1	up
		TRAP1	down	GANAB	up			UBL5	up
		PPARGC1B	down	GPM6B	up			SNX12	up
		C14orf143	down	PRPF40A	up			ERP44	up
		KIAA1239	down	SNX14	up			SLK	up
		SIAT7C	down	VAMP8	up			SUMO3	up
		DCI	down	PLAGL1	up			HK1	up
		LOC158376	down	PRPS2	up			TECR	up
		ROR1	down	RALA	up			PRDX4	up
		Q6ZVD7	down	XBP1	up			PTPA	up
		PRLR	down	TCEA1	up			PRELID3B	up
		FN3K	down	NOP16	up			RAB2A	up
		Q8TBX5	down	DCPS	up			MESDC2	up
		DDIT4L	down	ACAT2	up			HMGCS1	up
		C1orf225	down	ORMDL1	up			MTCH1	up
		Magmas	down	SMIM15	up			MRPL36	up
		TMEM126A	down	CLN8	up			SNRPN	up
		MGST2	down	MTHFD1L	up			CDC42	up
		RIMS1	down	TRAM2	up			PIN1	up
		IGHM	down	GSKIP	up			CHCHD2	up
		GCNT2	down	SRPR	up			ERP29	up
		NP_942153	down	ACSL5	up			PPARD	up
		C10orf76	down	SRP72	up			TSSC1	up
		EYA1	down	MARCH6	up			ATP6V1E1	up
		HOMER2	down	AZIN1	up			SLC35B1	up
		ZPBP	down	MSN	up			UNC50	up
		UMPS	down	PYGL	up			SNRPD3	up
		MKKS	down	MFAP2	up			XBP1	up
		USP16	down	TNFRSF12A	up			PPIL3	up
		BCR	down	SLC30A5	up			MARCH2	up
		CNTNAP2	down	AP2S1	up			GTF2A2	up
		Q6ZVD7	down	OTUB1	up			PTMA	up
		CLPP	down	LOC102167801	up			SRPR	up
		C6orf204	down	TM9SF1	up			ERCC1	up
		GCOM1	down	SPTY2D1	up			SYAP1	up
		IRS1	down	MAT2B	up			AP2S1	up
		CPNE5	down	RPA2	up			BBX	up
		GPD1	down	CHID1	up			MRPS24	up
		PEX6	down	NCAM1	up			PABPN1	up
		QKI	down	UCHL1	up			NDUFA7	up
		DERL1	down	MCM3	up			TMEM87A	up
		SLC25A25	down	TMEM181	up			NQO1	up
		FAIM2	down	SELL	up			PAIP1	up
		LOC202051	down	EML4	up			LOC100525950	up
		NMRAL1	down	TGFB1	up			AZIN1	up
		ITM2A	down	VMA21	up			NDUFB3	up
				LOC102167096	up			MRPL35	up
				FAM26F	up			NLN	up
				METTL8	up			ATP2C1	up
				WLS	up			ANXA5	up
				WIPF1	up			LOC100516940	up
				SRPR	up			TMEM127	up
				RPS25	up			APEX1	up
				VRK1	up			PRKAR1A	up
				EZH2	up			IRF3	up
				MYBL2	up			HSPBP1	up
				VIM	up			TMX3	up
				COX6A1	up			TMEM183A	up
				METTL21A	up			MIEN1	up
				ATL3	up			LOC100522725	up
				EIF3I	up			DENND6A	up
				ODC1	up			ARAP3	up
				PRIM2	up			PRAF2	up
				LITAF	up			RUFY1	up
				RCC2	up			ARL2BP	up
				TLR6	up			AKIP1	up
				ERP44	up			RPS10	up
				CD47	up			JOSD2	up
				CDKN1A	up			NDUFB7	up
				FAM118B	up			SMG5	up
				ALDH18A1	up			TCF7L2	up
				PKDCC	up			NANOS1	up
				HSPA13	up			ZDHHC9	up
				STT3A	up			NPC2	up
				ENC1	up			CHCHD1	up
				SRPX2	up			PPIL1	up
				MAGED1	up			XPO5	up
				CLTC	up			GANAB	up
				RLIM	up			AP1B1	up
				SRI	up			ITGB1BP2	up
				PDCD6IP	up			DDX39B	up
				HSPA4	up			EMC4	up
				ACAT2	up			NDUFA11	up
				NFIL3	up			ELAVL1	up
				P2RX4	up			TSPAN3	up
				ZNF281	up			MRPS14	up
				CALD1	up			CAMLG	up
				NDC80	up			GLOD4	up
				PMM1	up			DCAF13	up
				GLMP	up			VEGFB	up
				YWHAQ	up			NLN	up
				SCAMP2	up			NDUFA12	up
				EDEM2	up			WDR77	up
				SRD5A3	up			MRPL55	up
				EXOSC3	up			PRELID1	up
				HMGB2	up			MRPL32	up
				LOC100525935	up			LRRC59	up
				BZW1	up			MSL3	up
				MRPS34	up			MRPS21	up
				VKORC1	up			RAB24	up
				CCT6A	up			LOC100523107	up
				TMED10	up			DCTN1	up
				MCAM	up			GARS	up
				HPS4	up			PAFAH1B1	up
				DESI2	up			CLDN11	up
				STX12	up			MKRN1	up
				RPSA	up			MARCH2	up
				DLGAP4	up			PJA1	up
				TNFRSF1B	up			WARS	up
				TMED5	up			ORMDL2	up
				HES1	up			NDUFC2	up
				B4GALT7	up			ZFYVE16	up
				VDAC2	up			DNAJC14	up
				PRKAR1A	up			RFWD2	up
				SPG21	up			PRDX2	up
				ID1	up			TYW5	up
				IFNAR2	up			ELAVL1	up
				ASPN	up			ZMAT2	up
				DES	up			BRF2	up
				HSPB1	up			SLC37A4	up
				ENSA	up			BCCIP	up
				GMFB	up			CTTN	up
				RNF170	up			KRR1	up
				LOC397248	up			HSF2	up
				LOC100622574	up			SRP9	up
				SMAP2	up			TMEM219	up
				COMMD6	up			ZNF382	up
				DPCD	up			LIN37	up
				COL5A1	up			DPCD	up
				MSMB	up			FAM207A	up
				C18H7orf73	up			LAMTOR3	up
				LOC100519176	up			MAPK12	up
				C5H12orf45	up			API5	up
				DPYD	up			DCAKD	up
				TMEM189	up			GEMIN2	up
				LRPAP1	up			PTRH2	up
				DESI2	up			DHDH	up
				RAD51AP1	up			TZP	up
				HMGA1	up			ERGIC1	up
				CTTN	up			MRPL46	up
				LOC100514231	up			LOC100625808	up
				RAB1A	up			KXD1	up
				JAK2	up			NDUFAF3	up
				PABPC1	up			PSMA7	up
				FUT8	up			UFC1	up
				PLOD1	up			SPAST	up
				PGM3	up			PPP3CB	up
				ABCA1	up			UBE2A	up
				SPARC	up			NDUFB2	up
				AKIP1	up			NDUFB9	up
				CASP8	up			NDUFV3	up
				PRCP	up			ZBED5	up
				SLC33A1	up			RPS18	up
				TMEM263	up			TMEM184C	up
				KIF2A	up			CNPY2	up
				SH3GL1	up			CAPNS1	up
				LOC102165085	up			SNX5	up
				EIF4A1	up			NAP1L4	up
				FBLN1	up			NRD1	up
				GARS	up			LOC102166900	up
				NGFRAP1	up			SCAMP2	up
				AP3B1	up			ATPAF2	up
				GLTP	up			TMEM169	up
				LOC100621084	up			NTAN1	up
				BZW1	up			LOC100621476	up
				PTPN6	up			MRPL1	up
				IL4R	up			CUL4A	up
				SEC31A	up			TBC1D1	up
				ITGB1	up			ARIH2	up
				AP2S1	up			ZFYVE16	up
				DAD1	up			TMEM189	up
				LOC396882	up			NAA20	up
				ITGAV	up			HMMR	up
				SWAP70	up			POLR2G	up
				NRBF2	up			PDIA4	up
				SRSF9	up			PRMT5	up
				THY1	up			NUP155	up
				B2M	up			CTSB	up
				LAPTM5	up			SNX6	up
				CAPZB	up			VMA21	up
				SFT2D1	up			MPC1	up
				VGLL3	up			CSNK1G2	up
				LITAF	up			HNRNPUL1	up
				ENOPH1	up			CAPN2	up
				ENTPD1	up			PDLIM5	up
				GNPDA2	up			SNRNP40	up
				FAM120A	up			ATPIF1	up
				PTBP1	up			AAGAB	up
				VDAC2	up			TMED2	up
				RPL13	up			LOC100152503	up
				ANKRD44	up			PIGU	up
				ESYT1	up			CAMK2G	up
				PLOD3	up			PSMD4	up
				ADPGK	up			VAMP8	up
				NTAN1	up			FBL	up
				ATP6V1B2	up			RAP1GDS1	up
				CTPS1	up			CYP19A3	up
				COMMD8	up			ABCF2	up
				CPSF3	up			RAB22A	up
				PPP2R1B	up			BAG6	up
				TRA2B	up			GRPEL1	up
				RARRES2	up			EMC7	up
				STC1	up			LOC100514580	up
				TNFAIP8	up			CFAP20	up
				CHIC2	up			LOC100521518	up
				KIT	up			TXLNB	up
				RPS27A	up			ARL1	up
				LOC100739479	up			YWHAB	up
				GNPNAT1	up			CFDP1	up
				COL6A1///COL6A1	up			LOC100624306	up
				AMDHD2	up			OTUB1	up
				TMEM26	up			MED14	up
				PPRC1	up			FARSA	up
				BIN1	up			HMG20A	up
				LOC100739308	up			NDUFS5	up
				PSPH	up			UBE2Q1	up
				SEPN1	up			PSMB5	up
				RCAN3	up			UQCR10	up
				SEC23IP	up			THBS3	down
				S100A6	up			CYM	down
				COPA	up			PPP6R3	down
				CCL5	up			PSORS1C2	down
				SLA-DMA	up			DNMT1	down
				SYNCRIP	up			POC5	down
				PPIL3	up			CCNI	down
				LAMP1	up			LOC100517803	down
				MSH2	up			TOX4	down
				TSPAN9	up			LPAR3	down
				CDS2	up			DCAF4	down
				UBFD1	up			VPS37D	down
				RPS18	up			GPRASP2	down
				HSPA2	up			PLBD1	down
				MYCBP	up			KCNE4	down
				MEMO1	up			IL12RB2	down
				SYNCRIP	up			TLR1	down
				ARFGAP3	up			ZNHIT2	down
				VKORC1L1	up			PPP1R14D	down
				PITPNC1	up			LOC396796	down
				IL17RE	up			LOC102159442	down
				HSP90AA1	up			VWF	down
				AP2M1	up			PRM2	down
				PTBP3	up			MYO10	down
				RNF149	up			WDR55	down
				PPA1	up			ZFAND5	down
				GLT8D2	up			LDB1	down
				UBE1X	up			MMP3	down
				PTMA	up			LOC100522818	down
				LOC100626904	up			TMEM216	down
				TMEM237	up			WAP	down
				CDCA3	up			RUFY3	down
				NT5DC1	up			ITFG2	down
				C2H19orf24	up			WIPF2	down
				CMAS	up			XCR1	down
				FAM3C	up			OBP	down
				ZWILCH	up			SERTAD3	down
				ARL6IP1	up			CAMK1G	down
				GDI2	up			AVPR2	down
				ALG5	up			IER5	down
				NDFIP2	up			TYK2	down
				ARL2BP	up			DSPP	down
				NUDCD2	up			SHD	down
				ORC1	up			APOBEC3F	down
				CLP1	up			MAPK13	down
				SNRPA	up			FADS6	down
				RPL12	up			SP7	down
				STX12	up			LOC100153984	down
				RAB32	up			CTDSP2	down
				FUCA1	up			LRTM2	down
				GLRX2	up			LOC100738199	down
				TRAM1	up			LOC100516109	down
				VMA21	up			ZBTB48	down
				SEC22B	up			LOC100516703	down
				MEDAG	up			SLC27A6	down
				PAFAH2	up			MTHFR	down
				LOC100624903	up			BCL2L12	down
				TMX1	up			PPARD	down
				ARV1	up			DHRS1	down
				PRDX4	up			LOC100154557	down
				UTP11	up			COMMD3	down
				AURKA	up			HSD3B1	down
				MRLC2	up			CHDH	down
				BAMBI	up			TRAP1	down
				HLCS	up			SLC23A2	down
				NUDT17	up			LOC396685	down
				SYNCRIP	up			ARMCX3	down
				SPAG1	up			GFAP	down
				GNB2	up			ATP2A3	down
				AARS	up			LOC102166564	down
				FUBP3	up			C6H18orf21	down
				DYNLT3	up			KIAA1958	down
				ANO6	up			ARHGAP25	down
				ERP29	up			FBXW9	down
				SLC46A2	up			INTS3	down
				LOC414409	up			VCL	down
				PSMD10	up			ITPR3	down
				WDFY3	up			TEAD1	down
				ICAM2	up			LOC396791	down
				RABGGTB	up			PRPF18	down
				IFNAR1	up			DCLK1	down
				CCNC	up			TCL1B	down
				LOC100519347	up			KCNN4	down
				LOC100511084	up			EHF	down
				SC5D	up			LOC100517674	down
				SAA2	up			MLN	down
				CERCAM	up			LOC396858	down
				TRAM1	up			LOC396796	down
				ARF6	up			ADAP1	down
				MTCH1	up			SULT2A1	down
				BAG1	up			KANK3	down
				NLN	up			AP5Z1	down
				UCP2	up			UPTI	down
				ERP44	up			MCL1	down
				CYB5B	up			PIK3AP1	down
				DONSON	up			EPOR	down
				SLC39A1	up			KV1.5	down
				C2CD2	up			KCNJ3	down
				ACTR1A	up			CYP19A3	down
				TFG	up			SLC27A6	down
				SLC35F6	up			ROGDI	down
				CENPI	up			APOC3	down
				TACC3	up			TAP1	down
				ARL8B	up			TNS3	down
				NSF	up			MPLKIP	down
				CFDP1	up			ACACA	down
				NLN	up			IHH	down
				CRYL1	up			OXT	down
				EAF1	up			LPAR2	down
				MPDU1	up			GSTA1	down
				ARL8B	up			LOC494466	down
				PPIL1	up			PTPN6	down
				MAT2B	up			LCN5	down
				IGG2B	up			GPR4	down
				TCEA1	up			LOC396634	down
				RPL9	up			PTGFR	down
				CPPED1	up			SLC33A1	down
				ANKRD37	up			SEC61G	down
				TGFBR1	up			TXK	down
				LOC100523447	up			DNAL4	down
				PLK1	up			RAN	down
				BID	up			LPCAT4	down
				C1GALT1C1	up			AKAP13	down
				LOC397344	up			LOC397173	down
				LOC102161719	up			ANAPC5	down
				VPS26A	up			LOXL4	down
				PSMB8	up			DCLK1	down
				ITM2C	up			CST6	down
				MBNL3	up			ELSPBP1	down
				CDH11	up			RTN2	down
				CCDC34	up			PSMF1	down
				MMP14	up			GIPC1	down
				SH3PXD2A	up			RHOT2	down
				RAB10	up			MCT7	down
				SLC2A1	up			NPG4	down
				RAB23	up			CIT	down
				TMBIM6	up			HPX	down
				GPR108	up			SMIM22	down
				CNN3	up			UNC-6	down
				ZNF281	up			ID2	down
				SEPHS2	up			SPIB	down
				MGP	up			CCDC78	down
				P4HA2	up			FUT2	down
				LOC100526084	up			NR5A2	down
				GINS4	up			CSNK1A1	down
				PSMD14	up			LCN1	down
				OAF	up			LHFPL2	down
				NUS1	up			TTC38	down
				C7H14orf119	up			CEBPD	down
				GNB2L1	up			KCNA6	down
				AP2S1	up			TCR-B	down
				SEPT15	up			SCNN1A	down
				NCOR2	up			MAD2L2	down
				BRF2	up			DNMT3B	down
				CDC42EP5	up			MTUS1	down
				RNASEK	up			KCNIP1	down
				HIF1A	up			SLC39A2	down
				METAP1	up			LRRFIP1	down
				PPIL1	up			TSC22D3	down
				SLC7A1	up			CDIPT	down
				EML3	up			FIBIN	down
				SLC33A1	up			MCRS1	down
				TMEM183A	up			PRL	down
				TMX3	up			ASB11	down
				IL10RB	up			SIGLEC1	down
				LRRC57	up			CRSP3	down
				FHL3	up			VIPAS39	down
				TMEM248	up			NUP85	down
				PRPS1	up			REG4	down
				CHRNA1	up			DDX3X	down
				TYMS	up			PLET	down
				LYST	up			TOX4	down
				PDCD6	up			FCGBP	down
				TMEM258	up			LSAMP	down
				LOC100516606	up			NANP	down
				PAPOLA	up			TTF1	down
				CTBP2	up			CPSF7	down
				CYP51	up			ASB3	down
				PEF1	up			HTR7	down
				PPM1F	up			LOC106504096	down
				NME2	up			TAC3	down
				LOC100621607	up			DCTN4	down
				SMIM15	up			OPRD1	down
				RCL1	up			RBP2	down
				PRR13	up			SATB1	down
				MDK	up			PRF1	down
				CDKN3	up			KCNMA1	down
				SUV39H2	up			SIK2	down
				ASAP1	up			BPIFA1	down
				STX12	up			GOLGA5	down
				PELI1	up			LOC100523244	down
				NCF4	up			SLC44A4	down
				GOLGA7	up			ZER1	down
				C14H1orf131	up			GLB1L2	down
				DNAJC24	up			HTR1B	down
				SIX4	up			CHRNB2	down
				HDLBP	up			PQLC3	down
				PRELID3B	up			LOC102158937	down
				NSF	up			METTL7B	down
				GALK2	up			SNX30	down
				LOC100624116	up			AMHR2	down
				SNX24	up			S100PBP	down
				NAP1L1	up			GATA3	down
				C1QTNF5	up			POLR1E	down
				CD74	up			CELA1	down
				PPARD	up			SART1	down
				PTPRC	up			CHRM1	down
				HIATL1	up			IQCC	down
				UBE2W	up			NAGLU	down
				ACP2	up			TMEM86A	down
				CRYAB	up			NR0B1	down
				YIF1A	up			TCR-B	down
				RPS18	up			TMEM98	down
				OAT	up			BHLHE40	down
				CDC42SE2	up			TJP2	down
				SMN1	up			GNL3L	down
				HEXA	up			LOC100523244	down
				LOC100517801	up			ARID4A	down
				WAPL	up			ATP6V0A4	down
				EEF1E1	up			TFF1	down
				LOC100153768	up			ZSCAN21	down
				MYD88	up			TBC1D22A	down
				RTCA	up			EMSP1	down
				HEBP2	up			LOC100625867	down
				NHP2	up			RBM5	down
				RNFT1	up			GMPPB	down
				ARPC2	up			ERLIN2	down
				LYPLAL1	up			CAPS	down
				HPRT1	up			TRPM7	down
				ZBTB33	up			CD38	down
				VDAC2	up			LDHD	down
				REEP5	up			ABLIM1	down
				KATNBL1	up			LOC102165761	down
				PITPNM3	up			PRKAG3	down
				SAR1A	up			PIGL	down
				LOC100515558	up			LEP	down
				TMED2	up			LHB	down
				FES	up			XPO7	down
				CIT	up			POLR3D	down
				MPLKIP	up			SERPINA11	down
				UTP18	up			CD247	down
				LOC100517973	up			AAED1	down
				SSR2	up			KIAA1429	down
				UNC50	up			HR	down
				GDI1	up			YDJC	down
				ROCK1	up			LOC100626659	down
				ID3	up			ADRB3	down
				LGALS8	up			SPAM1	down
				SORD	up			MOX2	down
				DR1	up			LRRFIP1	down
				LOC100154500	up			PAFAH1B2	down
				PTBP1	up			CA11	down
				SMARCA4	up			ADRB1	down
				LOC100522887	up			FBXL8	down
				AP1M1	up			ITIH3	down
				ADK	up			THTPA	down
				DDR1	up			MUC15	down
				FAM91A1	up			SLMAP	down
				PDLIM4	up			SLC7A7	down
				ARL5A	up			PRPF39	down
				NAP1L1	up			STMN2	down
				ATG4C	up			SLC2A5	down
				TLN1	up			GPAM	down
				PDXK	up			CPD	down
				ORAI1	up			UCP3	down
				MYADM	up			SMOX	down
				SLC44A2	up			ATF5	down
				MSRA	up			CEBPA	down
				CD55	up			HILPDA	down
				OGFOD3	up			LOC100514614	down
				MOCS2	up			TSKU	down
				ACTR1B	up			NAXE	down
				FEN1	up			EWSR1	down
				PTPN2	up			MUC1	down
				GNG5	up			CCR2	down
				UBE2T	up			GDPD5	down
				UBE2V2	up			BCL2L11	down
				RHBDF2	up			UBXN10	down
				FKBP2	up			ACOX3	down
				RABAC1	up			IGF2	down
				MESDC2	up			ART5	down
				GOLM1	up			TXNIP	down
				C1D	up			NPHP1	down
				SNAI1	up			SYT1	down
				RPL7	up			NR3C1	down
				WDR1	up			LOC100515428	down
				IDH1	up			SERTAD3	down
				LRRC42	up			SEMA4A	down
				GNAI2	up			LOC397181	down
				SLC33A1	up			FAM65B	down
				TROVE2	up			HCK	down
				TES	up			BPIFA2	down
				EBNA1BP2	up			EPO	down
				PIGX	up			CEBPA	down
				GARS	up			AKT1	down
				SRA1	up			AHSG	down
				RYBP	up			NHEJ1	down
				CCDC47	up			PSPC1	down
				ORAI3	up			LOC397539	down
				PLTP	up			CLCN2	down
				MAP3K7	up			SNRK	down
				KDELR1	up			GUCA2A	down
				MFSD1	up			FAU	down
				COPB1	up			LOC100037923	down
				SELT	up			MAP4	down
				LOC100622482	up			AGXT2	down
				RPS18	up			MORN1	down
				ALCAM	up			CD14	down
				CPNE1	up			LOC100523976	down
				DUSP11	up			ODF1	down
				TM7SF2	up			TCHP	down
				RAN	up			PRLR	down
				EIF4E	up			IGDCC3	down
				TUBB	up			SSTR5	down
				C1QTNF6	up			GPATCH3	down
				FAM46C	up			PHKA2	down
				CAPN3	up			TLN1	down
				PTBP1	up			VSTM2L	down
				SEC61A1	up			ATG3	down
				NCF1	up			EIF4H	down
				CD46	up			HOXD9	down
				CCT6A	up			ODF3B	down
				PIKFYVE	up			TF	down
				HSP90AA1	up			SLC1A1	down
				KCTD10	up			LOC100511499	down
				KDELR2	up			ADCYAP1	down
				DAB2	up			ALDH1L1	down
				ATP10A	up			PRKAA1	down
				EIF4G1	up			ABLIM1	down
				ARPP19	up			PSORS1C2	down
				AKAP3	up			IL10RB	down
				CD180	up			IGFALS	down
				DDX39A	up			DDB2	down
				HPSE	up			SFTPC	down
				SYAP1	up			ETNK2	down
				LOXL4	up			ITGA8	down
				LOC100152389	up			GCM1	down
				CANX	up			SLC5A10	down
				RPL23	up			LRCH4	down
				C9H1orf21	up			ENTPD4	down
				NAAA	up			U2SURP	down
				HK3	up			CARTPT	down
				ARHGDIA	up			GTF2I	down
				LOC100155338	up			RARB	down
				ASF1B	up			ARID4B	down
				SEC14L1	up			UPTI	down
				GARS	up			ZFAND5	down
				PPP1R11	up			GCLM	down
				FBN1	up			CSNK2A1	down
				GCLM	up			GPRC5A	down
				ICMT	up			ZNF830	down
				ACSL3	up			CFB	down
				SLC44A2	up			PIGC	down
				PTPN2	up			ADIPOR2	down
				TMEM170A	up			POU3F1	down
				XPO5	up			TTC39C	down
				IFI16	up			TMEM79	down
				LAMTOR2	up			WDTC1	down
				DAB2	up			GULO	down
				MCUR1	up			GKN3	down
				CLTC	up			LOC100526005	down
				ADAM17	up			KRT18	down
				TOR1AIP2	up			ATP1A2	down
				XPOT	up			EMC10	down
				BCAP31	up			MRPL46	down
				KRR1	up			GAST	down
				FAM204A	up			CXCL13	down
				WSB1	up			THAP11	down
				RAD18	up			PPP1R15A	down
				PLOD1	up			OCT4	down
				RAP1GDS1	up			LAMP2	down
				NUCB1	up			ANKRD1	down
				HAT1	up			TAF1B	down
				TCIRG1	up			RNF149	down
				SNX6	up			A1CF	down
				JOSD2	up			HTR1D	down
				ELAVL1	up			SDC1	down
				LMAN2	up			GC	down
				KLC1	up			RSRP1	down
				KCNE3	up			NPW	down
				ALYREF	up			SORBS1	down
				SEC63	up			SORBS2	down
				COMMD7	up			EP400	down
				HSD17B12	up			LOC100737483	down
				MRE11A	up			LOC100511052	down
				FAM91A1	up			TMC5	down
				FBL	up			GPNMB	down
				SLC39A1	up			DNMT1	down
				MORF4L2	up			PHOSPHO1	down
				HSPB6	up			LOC100510904	down
				XPA	up			TEK	down
				RPL7L1	up			SPRP	down
				GMFG	up			FBXO2	down
				BAG3	up			SERPIND1	down
				CA2	up			OTC	down
				TGFB1	up			PRM1	down
				INSIG1	up			CREB1	down
				CCDC6	up			FANCF	down
				PIK3CG	up			LOC100156637	down
				TCF19	up			REG3G	down
				TBC1D20	up			OLIG2	down
				HAUS1	up			LOC102158514	down
				RPUSD3	up			AVP	down
				ZDHHC3	up			EIF3G	down
				ELAVL1	up			MSX1	down
				NSUN3	up			ABLIM1	down
				TLR4	up			ZNF232	down
				SRSF2	up			PDE4A	down
				THG1L	up			COL11A1	down
				ATP23	up			CASP2	down
				LAMP2	up			C3H2orf40	down
				MESDC1	up			LOC100524867	down
				PSMD8	up			LOC100523824	down
				NAP1L1	up			LOC100736738	down
				CANT1	up			B2M	down
				FZD6	up			INPPL1	down
				ENG	up			ATP1A2	down
				JAK2	up			CBPG	down
				ARRDC4	up			GFAP	down
				SORBS3	up			SF3B1	down
				CELF2	up			UBXN1	down
				JARID2	up			NREP	down
				COPZ1	up			TTC38	down
				UCHL3	up			LOC100621279	down
				RRAGA	up			DECR2	down
				RBP5	up			ATP6V1G2	down
				GART	up			PCSK1N	down
				IDS	up			LCN1	down
				RPL12	up			LOC100524633	down
				CNOT8	up			SLA-DRB1	down
				ZNF281	up			MARCO	down
				KIAA1033	up			PDE3A	down
				RUFY3	up			AMN	down
				CAPZA2	up			CDC123	down
				MAN2B1	up			ADORA3	down
				GSS	up			LDLR	down
				MEMO1	up			PCF11	down
				M6PR	up			FOSL2	down
				STX12	up			USP2	down
				C2H11orf31	up			CUL4A	down
				CYP2C91	up			AFM	down
				OAZ2	up			ETS2	down
				DCTN5	up			LOC100625867	down
				CCT8	up			GLMP	down
				AFF1	up			KV1.5	down
				LAMP2	up			CYP19A1	down
				HIF1A	up			ELANE	down
				CDKN2AIPNL	up			PRKAA1	down
				ITPA	up			CSF3	down
				WDR12	up			PDCD11	down
				MTDH	up			SCN2A	down
				RPL19	up			PDE4DIP	down
				CD163	up			GP2	down
				SLCO3A1	up			GGT7	down
				PAPOLA	up			FKBP5	down
				TRAPPC4	up			WFDC10AL	down
				ROCK1	up			BEST1	down
				PRDM5	up			LOC102160313	down
				WARS	up			LOC100620992	down
				SLC12A4	up			LOC100738526	down
				PRPF38B	up			PRSS16	down
				HNMT	up			CCDC42B	down
				ABR	up			CPT1C	down
				YIF1A	up			SLC6A4	down
				TGFB3	up			CCND2	down
				LOC106505861	up			FGFR2IIIC	down
				LPIN2	up			FAT1	down
				CTSC	up			FXYD3	down
				PNP	up			ITGA5	down
				C12H17orf62	up			TNF	down
				MSMO1	up			CELSR1	down
				RPLP2	up			MAPK8IP1	down
				RPS10	up			LARP4	down
				CD300C	up			ECE1	down
				LONRF3	up			FAM46A	down
				SNX14	up			KCNA2	down
				AHCY	up			NCOA2	down
				ZMAT2	up			SOCS1	down
				GK	up			TSC1	down
				TMBIM6	up			ZNF277	down
				C5H12orf57	up			EIF4B	down
				SSB	up			NEBL	down
				KIF3A	up			LOC397181	down
				ATL3	up			WDFY3	down
				CTNS	up			ACVR2A	down
				MCM5	up			MAP4	down
				YEATS4	up			SLMAP	down
				MAGT1	up			NPG4	down
				LYST	up			AKR1C4	down
				CTR1	up			RYR2	down
				PCK2	up			ANK3	down
				NIPSNAP3A	up			ABCA1	down
				CD59	up			FKBP5	down
				EFEMP2	up			LOC100523909	down
				PLA2G16	up			NDEL1	down
				UBE1X	up			FOXO3	down
				SRSF1	up			FOSL2	down
				DYNC1I2	up			CPEB4	down
				RCBTB2	up			EPT1	down
				ZUFSP	up			DDX3X	down
				AP1B1	up			VPS28	down
				ARL1	up			CRISPLD2	down
				IFNGR1	up			ZFAND5	down
				RTN4	up			IFIT2	down
				ELOVL1	up			PIP5K1A	down
				RPL35	up			LPIN1	down
				GALNT10	up			TGFB2	down
				NCBP2	up			PDE4B	down
				WDR1	up			SH2D6	down
				RANBP6	up			PPL	down
				TANK	up			IER3	down
				ZNF281	up			PPP1CA	down
				SYAP1	up			PER1	down
				ADAM17	up			RPS15	down
				CHEK2	up			TIMP3	down
				COL6A1	up			PPP1CA	down
				LTV1	up			TIMP3	down
				LOC100738910	up			JUN	down
				CD81	up			AMY2	down
				MAK16	up			LOC102162854	down
				SZRD1	up			FOSL2	down
				LOC100739860	up			AMY2	down
				RPS21	up			KLF11	down
				CRK	up			LOC100523976	down
				KIAA0196	up			CLU	down
				POLR3D	up			NR4A3	down
				SULF2	up
				CYLD	up
				FUCA2	up
				LFNG	up
				RPL30	up
				CD58	up
				RHOU	up
				HNRNPAB	up
				VARS	up
				PTPN1	up
				DPM1	up
				MFSD5	up
				ARL8B	up
				MCMBP	up
				NAA50	up
				RAB11A	up
				LOC102163171	up
				AAGAB	up
				PDCD10	up
				PSMD12	up
				LOC100524759	up
				API5	up
				RAN	up
				LOC100516584	up
				SLCO2B1	up
				SLC38A9	up
				MRPL55	up
				C1H6orf211	up
				B4GALT5	up
				TMPO	up
				CTTNBP2NL	up
				HSPA8	up
				ABHD12B	up
				PICALM	up
				TRDMT1	up
				C2H11orf98	up
				BAG1	up
				CD46	up
				GEMIN8	up
				SARAF	up
				MAGT1	up
				MED14	up
				MTF2	up
				PICALM	up
				TMED10	up
				SCIN	up
				LOC100738607	up
				ARHGAP1	up
				SLC25A39	up
				SRSF12	up
				PIKFYVE	up
				CDC20	up
				MARCKS	up
				ZNF281	up
				CCM2	up
				STK26	up
				LOC414394	up
				MRLC2	up
				LMAN2	up
				RPF2	up
				FIBIN	up
				FOSL2	up
				CD40	up
				F5	up
				CHFR	up
				HARS	up
				RPS9	up
				RAB10	up
				DR1	up
				TSSC1	up
				EIF3M	up
				EEF1B2	up
				SELL	up
				BNIP3L	up
				SEC31A	up
				RALB	up
				CANX	up
				GNB2L1	up
				FXYD6	up
				CRELD1	up
				SAR1A	up
				ATP2A2	up
				GLT8D1	up
				LOC100738842	up
				EEA1	up
				SUPT4H1	up
				CDK9	up
				ATP6V1F	up
				ATG3	up
				OCIAD2	up
				RPL35A	up
				SEC31A	up
				C1H18orf32	up
				SRP14	up
				MLEC	up
				CHMP2A	up
				MRPL52	up
				SAE1	up
				TMSB4X	up
				SNX12	up
				CECR1	up
				APLP2	up
				CLN5	up
				CD59	up
				GTF2H1	up
				BAD	up
				MITD1	up
				TMEM208	up
				OAF	up
				NSL1	up
				SRSF7	up
				DARS	up
				HS2ST1	up
				RBPJ	up
				NOL6	up
				STT3B	up
				DAB2	up
				MAP3K7	up
				RPS27L	up
				DR1	up
				IER3IP1	up
				YTHDF2	up
				LOC100049695	up
				AGPAT4	up
				ERLEC1	up
				TBCA	up
				LOC100517502	up
				PROCR	up
				SAR1A	up
				GGTA1	up
				ALG8	up
				SMNDC1	up
				BORA	up
				TMEM33	up
				CD83	up
				DNAJC5	up
				TMEM87B	up
				TMEM183A	up
				HDAC2	up
				NUAK1	up
				CHEK1	up
				UBE2K	up
				ATP6V0D1	up
				PTPLB	up
				RASSF4	up
				C7H14orf1	up
				SELL	up
				MAPK1IP1L	up
				LOC100737914	up
				IRF2	up
				ZCCHC8	up
				GSTA4	up
				RBMS1	up
				RPS12	up
				GSTO1	up
				MMP2	up
				GNA15	up
				DERA	up
				GSTA2	up
				ATP6V1C1	up
				TMEM9B	up
				SMARCA5	up
				TMEM86A	up
				ZNF655	up
				UFC1	up
				SERPINF1	up
				TCIRG1	up
				EPRS	up
				GCC2	up
				CAPN2	up
				POLR2G	up
				CAPRIN1	up
				DEGS1	up
				POLR1D	up
				PAFAH2	up
				MCM5	up
				LOC100516057	up
				HNRNPUL1	up
				LCP1	up
				FRA10AC1	up
				TMED7	up
				HSPA14	up
				ZNF322	up
				KDSR	up
				PAFAH1B2	up
				RPL31	up
				DEK	up
				RPLP1	up
				TRA2B	up
				TM2D2	up
				LOC100513955	up
				RGCC	up
				TXNDC9	up
				PFDN4	up
				PFKP	up
				CASP6	up
				NUDT5	up
				ZC3H11A	up
				TYW3	up
				LSM6	up
				VAMP7	up
				PAPD5	up
				TRAPPC4	up
				PAFAH1B2	up
				CHD3	up
				ARID4A	up
				SF3B5	up
				BUB3	up
				BMX	up
				VPS26B	up
				HSBP1	up
				SLC31A2	up
				CLTA	up
				DLG5	up
				ERGIC1	up
				MARS	up
				SON	up
				RPL31	up
				RNF2	up
				BAIAP2L1	up
				SQLE	up
				SLC9A3R1	up
				FSCN1	up
				SENP6	up
				SNX6	up
				TOMM5	up
				RPL26L1	up
				MXRA8	up
				ZNF207	up
				LOC100620404	up
				LOC100623805	up
				KLHL42	up
				MAN1A1	up
				SLC26A6	up
				HSPB6	up
				RTN3	up
				LOC102158591	up
				MXRA7	up
				PQLC2	up
				FKBP1B	up
				ARHGAP25	up
				SDF4	up
				RAB4B	up
				ELAVL1	up
				PPARG	up
				ITGB3	up
				TAPBP	up
				NAA10	up
				AVPI1	up
				TGIF1	up
				GNL3	up
				OCEL1	up
				KIAA0907	up
				CAPZB	up
				SLC38A10	up
				AUP1	up
				PDE8A	up
				SDHB	up
				WDR19	up
				C9H11orf54	up
				FKBP9	up
				NUP93	up
				CHMP2B	up
				ARMC6	up
				TFE3	up
				ABCF2	up
				ARPC1A	up
				DCAF13	up
				ACTR1A	up
				PRELID3B	up
				RPS27	up
				F2R	up
				PLTP	up
				AWN	up
				GSDMD	up
				IFI30	up
				SIX1	up
				LAMB1	up
				CEBPA	up
				CD82	up
				LOC100152091	up
				LOC102163970	up
				TTLL12	up
				CLIC2	up
				PSMA1	up
				MAP2K2	up
				KPNB1	up
				UBE2D2	up
				UBE2D2	up
				INTS6L	up
				RNF214	up
				TRA2B	up
				NELFCD	up
				UMAD1	up
				HTR1D	up
				GMNN	up
				TMEM44	up
				SOCS6	up
				LOC102159087	up
				RPS23	up
				GYS1	up
				NXT1	up
				XPOT	up
				TMEM214	up
				XPNPEP1	up
				YWHAB	up
				LSM12	up
				RPL32	up
				SEC61A1	up
				SSBP4	up
				AIM1	up
				COL6A2	up
				COL1A2	up
				TNS3	up
				NSMCE4A	up
				RBPJ	up
				ZBED4	up
				PDE6D	up
				DUSP14	up
				LOC100525572	up
				LOC100515528	up
				SHOC2	up
				AIM1	up
				RPL6	up
				PAP7	up
				GORASP2	up
				CSNK1G2	up
				RWDD3	up
				LOC106505861	up
				GGTA1	up
				LOC100157862	up
				ATG4C	up
				CRADD	up
				FLVCR2	up
				LRRFIP1	up
				PHF12	up
				C9H1orf21	up
				WSB2	up
				FAM133B	up
				DKC1	up
				LOC100517372	up
				PSMB4	up
				RPS5	up
				RPL21	up
				ZFAND2A	up
				C17H20orf27	up
				FCGR2B	up
				FAM219A	up
				EAF2	up
				JOSD1	up
				HNRNPF	up
				RNF130	up
				LOC106506860	up
				ZMAT3	up
				ARNT2	up
				SPCS3	up
				HACD3	up
				COMMD2	up
				NIFK	up
				RPL27	up
				PLCD1	up
				RNF181	up
				UBE2F	up
				TMEM248	up
				HBXIP	up
				FANCF	up
				SLC5A4	up
				ACP2	up
				FKBP1A	up
				PRPF4	up
				BBX	up
				ABR	up
				SLC45A3	up
				MORC3	up
				PAPD4	up
				CYGB	up
				EID1	up
				DDX46	up
				C3H9orf89	up
				DBNDD2	up
				CATSPER2	up
				SEPT5	up
				RDH11	up
				SH3GLB2	up
				PMAIP1	up
				C7H6orf89	up
				GOLGA5	up
				DESI2	up
				LOC100520353	up
				EF1ALPHA	up
				MAPK8IP1	up
				MAN2A2	up
				CACYBP	up
				EFEMP2	up
				DNAJB6	up
				PAPOLA	up
				SEPT7	up
				PIK3C3	up
				FABP5	up
				MEX3C	up
				CXCL16	up
				LOC106507988	up
				FAM50A	up
				C7H6orf89	up
				PSME2	up
				DRG1	up
				EMG1	up
				NCK2	up
				ATP6V1D	up
				TBCCD1	up
				CNOT9	up
				TSPAN14	up
				BCOR	up
				NAP1L3	up
				FADD	up
				LSM2	up
				HLCS	up
				BLOC1S2	up
				PSMD1	up
				MED20	up
[truncated: 2,946 more rows]
