# Supplementary material for: Signaling Pathways Involved in Myocardial Ischemia–Reperfusion Injury and Cardioprotection: A Systematic Review of Transcriptomic Studies in Sus scrofa
Source: J Cardiovasc Dev Dis. 2022 Apr 26;9(5):132. doi: 10.3390/jcdd9050132 (PMC9145716; doi:10.3390/jcdd9050132)
Supplement: Supplementary file 1 [file jcdd-09-00132-s001.zip › SupplementaryFile2.xlsx]

## Sheet: Zimmermann Border UR
Zimmermann BORDER UR				TF						Signaling						Onthology
ENCODE and ChEA Consensus TFs from ChIP-X							Elsevier Pathway Collection								GO BioProc
Index	Name	P-value	Adjusted p-value	Odds Ratio	Combined score		Index	Name	P-value	Adjusted p-value	Odds Ratio	Combined score			Index	Name	P-value	Adjusted p-value	Odds Ratio	Combined score
1	FOXA1 ENCODE	0.04484	0.9904	6.28	19.5		1	ALK -> STAT Signaling	0.00986	0.1555	124.76	576.31			1	regulation of axon regeneration (GO:0048679)	0.0001725	0.04277	128.75	1115.71
2	TP53 CHEA	0.09697	0.9904	4	9.33		2	PTGFR -> Vasoconstriction	0.01149	0.1555	103.96	464.29			2	regulation of neuroblast proliferation (GO:1902692)	0.0003535	0.04384	85.82	682.02
3	MYOD1 ENCODE	0.2406	0.9904	3.75	5.34		3	Alstrom Syndrome Progression (Hypothesis)	0.01801	0.1555	62.37	250.53			3	negative regulation of T cell migration (GO:2000405)	0.008224	0.1144	155.96	748.73
4	STAT3 CHEA	0.2544	0.9904	3.51	4.81		4	Muscular Dystrophy, Facioscapulohumeral	0.02609	0.1555	41.57	151.57			4	protein localization to perinuclear region of cytoplasm (GO:1905719)	0.00986	0.1144	124.76	576.31
5	FOSL2 ENCODE	0.2777	0.9904	3.17	4.06		5	Penile Detumescense Augmentation Mechanisms	0.02609	0.1555	41.57	151.57			5	leukocyte chemotaxis involved in inflammatory response (GO:0002232)	0.00986	0.1144	124.76	576.31
6	SUZ12 CHEA	0.1403	0.9904	1.95	3.82		6	PGF2-alpha Effect on Treatment	0.02769	0.1555	38.97	139.76			6	regulation of hepatocyte proliferation (GO:2000345)	0.00986	0.1144	124.76	576.31
7	EZH2 CHEA	0.3254	0.9904	2.61	2.93		7	ALK Associated Neuroblastoma	0.03888	0.1555	27.1	87.99			7	transmembrane receptor protein tyrosine phosphatase signaling pathway (GO:0007185)	0.00986	0.1144	124.76	576.31
8	PPARD CHEA	0.3775	0.9904	2.17	2.11		8	Proteins Involved in Hypoxia-Induced Pulmonary Hypertension	0.03888	0.1555	27.1	87.99			8	negative regulation of axon regeneration (GO:0048681)	0.01149	0.1144	103.96	464.29
9	EGR1 CHEA	0.408	0.9904	1.96	1.75		9	Proteins Involved in non-Alcoholic Fatty Liver Disease	0.03762	0.1555	6.94	22.75			9	establishment of centrosome localization (GO:0051660)	0.01149	0.1144	103.96	464.29
10	FOXA2 ENCODE	0.409	0.9904	1.95	1.74		10	WNT in Epithelial to Mesenchymal Transition in Cancer	0.06862	0.2001	14.83	39.72			10	neuron projection arborization (GO:0140058)	0.01149	0.1144	103.96	464.29
TRRUST Transcription Factors 2019							MSigDB Hallmark 2020								GO MolFun
Index	Name	P-value	Adjusted p-value	Odds Ratio	Combined score		Index	Name	P-value	Adjusted p-value	Odds Ratio	Combined score			Index	Name	P-value	Adjusted p-value	Odds Ratio	Combined score
1	APEX1 mouse	0.01313	0.144	89.11	386.11		1	Apoptosis	0.00234	0.04211	12.54	75.95			1	phosphatidylinositol phosphate 4-phosphatase activity (GO:0034596)	0.01149	0.1174	103.96	464.29
2	SP2 mouse	0.01476	0.144	77.96	328.71		2	UV Response Up	0.0279	0.1103	8.19	29.32			2	phosphatidylinositol phosphate 5-phosphatase activity (GO:0034595)	0.01313	0.1174	89.11	386.11
3	PARP1 mouse	0.01801	0.144	62.37	250.53		3	Xenobiotic Metabolism	0.04289	0.1103	6.44	20.28			3	inositol hexakisphosphate kinase activity (GO:0000828)	0.01313	0.1174	89.11	386.11
4	FOXM1 human	0.02769	0.1442	38.97	139.76		4	heme Metabolism	0.04289	0.1103	6.44	20.28			4	cytidylyltransferase activity (GO:0070567)	0.01476	0.1174	77.96	328.71
5	CEBPA mouse	0.03888	0.1442	27.1	87.99		5	Estrogen Response Early	0.04289	0.1103	6.44	20.28			5	prostaglandin receptor activity (GO:0004955)	0.01638	0.1174	69.3	284.93
6	ETS2 mouse	0.04205	0.1442	24.93	78.99		6	Myogenesis	0.04289	0.1103	6.44	20.28			6	phosphatidylinositol binding (GO:0035091)	0.01007	0.1174	14.25	65.51
7	HNF1A human	0.04205	0.1442	24.93	78.99		7	KRAS Signaling Dn	0.04289	0.1103	6.44	20.28			7	Wnt-activated receptor activity (GO:0042813)	0.02447	0.14	44.54	165.24
8	CEBPB mouse	0.06707	0.1487	15.19	41.04		8	Reactive Oxygen Species Pathway	0.07782	0.1751	12.97	33.11			8	phosphatidylinositol monophosphate phosphatase activity (GO:0052744)	0.02769	0.14	38.97	139.76
9	PPARA mouse	0.07323	0.1487	13.83	36.17		9	Protein Secretion	0.1469	0.2825	6.54	12.54			9	cadherin binding involved in cell-cell adhesion (GO:0098641)	0.0293	0.14	36.67	129.46
10	FOS mouse	0.08845	0.1487	11.31	27.44		10	UV Response Dn	0.2123	0.2825	4.33	6.71			10	phosphatase inhibitor activity (GO:0019212)	0.03729	0.152	28.33	93.18
Transcription Factor PPIs							Reactome 2016
Index	Name	P-value	Adjusted p-value	Odds Ratio	Combined score		Index	Name	P-value	Adjusted p-value	Odds Ratio	Combined score
1	SMAD1	0.03984	0.3083	6.72	21.64		1	Transport of fatty acids Homo sapiens R-HSA-804914	0.01313	0.1674	89.11	386.11
2	BMI1	0.1093	0.3083	9.01	19.95		2	Prostanoid ligand receptors Homo sapiens R-HSA-391908	0.01476	0.1674	77.96	328.71
3	GFI1B	0.124	0.3083	7.87	16.42		3	Regulation of gene expression by Hypoxia-inducible Factor Homo sapiens R-HSA-1234158	0.01638	0.1674	69.3	284.93
4	NR3C1	0.05893	0.3083	5.37	15.21		4	Synthesis of pyrophosphates in the cytosol Homo sapiens R-HSA-1855167	0.01638	0.1674	69.3	284.93
5	EED	0.1398	0.3083	6.9	13.58		5	Synthesis of PIPs at the early endosome membrane Homo sapiens R-HSA-1660516	0.02286	0.1674	47.97	181.23
6	AR	0.0734	0.3083	4.72	12.34		6	Eicosanoid ligand-binding receptors Homo sapiens R-HSA-391903	0.02447	0.1674	44.54	165.24
7	PPARG	0.1748	0.3083	5.39	9.41		7	Oxygen-dependent proline hydroxylation of Hypoxia-inducible Factor Alpha Homo sapiens R-HSA-1234176	0.0293	0.1674	36.67	129.46
8	TP63	0.1802	0.3083	5.21	8.93		8	Synthesis of PC Homo sapiens R-HSA-1483191	0.0325	0.1674	32.81	112.42
9	HIF1A	0.1884	0.3083	4.96	8.28		9	Hormone-sensitive lipase (HSL)-mediated triacylglycerol hydrolysis Homo sapiens R-HSA-163560	0.0325	0.1674	32.81	112.42
10	SMAD3	0.1268	0.3083	3.39	7		10	TP53 regulates transcription of additional cell cycle genes whose exact role in the p53 pathway remain uncertain Homo sapiens R-HSA-6804115	0.0341	0.1674	31.17	105.3
							NCI Nature 2016
							Index	Name	P-value	Adjusted p-value	Odds Ratio	Combined score
							1	Syndecan-3-mediated signaling events Homo sapiens 052075b8-6196-11e5-8ac5-06603eb7f303	0.02769	0.0586	38.97	139.76
							2	Hypoxic and oxygen homeostasis regulation of HIF-1-alpha Homo sapiens 4c0f3584-6193-11e5-8ac5-06603eb7f303	0.0293	0.0586	36.67	129.46
							3	Caspase Cascade in Apoptosis Homo sapiens b9d3ef2e-618f-11e5-8ac5-06603eb7f303	0.08693	0.1159	11.52	28.15
							4	Direct p53 effectors Homo sapiens 67c3b75d-6191-11e5-8ac5-06603eb7f303	0.2018	0.2018	4.59	7.35
							Panther 2016
							Index	Name	P-value	Adjusted p-value	Odds Ratio	Combined score
							1	Alzheimer disease-presenilin pathway Homo sapiens P00004	0.1512	0.2935	6.34	11.97
							2	Angiogenesis Homo sapiens P00005	0.2097	0.2935	4.39	6.86
							3	Cadherin signaling pathway Homo sapiens P00012	0.2201	0.2935	4.16	6.29
							4	Wnt signaling pathway Homo sapiens P00057	0.3702	0.3702	2.22	2.21
							PPI Hub Proteins
							Index	Name	P-value	Adjusted p-value	Odds Ratio	Combined score
							1	CASP8	0.01941	0.4169	10	39.42
							2	SMAD1	0.02922	0.4169	7.99	28.22
							3	UBQLN4	0.03227	0.4169	7.56	25.95
							4	SFN	0.03296	0.4169	7.47	25.49
							5	NR3C1	0.04643	0.4169	6.16	18.91
							6	SMAD3	0.1016	0.4169	3.89	8.89
							7	PRKG1	0.1816	0.4169	5.17	8.82
							8	HSPA5	0.1816	0.4169	5.17	8.82
							9	HGS	0.183	0.4169	5.13	8.71
							10	C1ORF103	0.183	0.4169	5.13	8.71

## Sheet: Kaikkonen Border UR
		BORDER	Kaikkonen UR				TF						Signaling							Onthology
f	TF		ENCODE and ChEA Consensus TFs from ChIP-X							Elsevier Pathway Collection									GO BioProc
		Index	Name	P-value	Adjusted p-value	Odds Ratio	Combined score		Index	Name	P-value	Adjusted p-value	Odds Ratio	Combined score				1	inflammatory response (GO:0006954)	4.871e-36	1.195e-32	19.11	1554.23
		1	SPI1 CHEA	1.735e-11	1.769e-09	3.57	88.57		1	Proteins Involved in Myocarditis	7.41e-33	8.285e-30	18.99	1405.15				2	cellular response to cytokine stimulus (GO:0071345)	9.977e-21	1.224e-17	7.56	348.33
		2	RUNX1 CHEA	2.435e-07	1.242e-05	2.63	39.98		2	Proteins Involved in Glomerulonephritis	1.861e-26	1.04e-23	23.64	1400.53				3	cytokine-mediated signaling pathway (GO:0019221)	6.488e-20	5.307e-17	6.42	283.63
		3	GATA1 CHEA	8.755e-06	0.0002238	2.72	31.72		3	Proteins Involved in Atherosclerosis	9.449e-25	3.521e-22	15.14	837.56				4	positive regulation of cytokine production (GO:0001819)	1.044e-19	6.405e-17	8.99	392.95
		4	SPI1 ENCODE	8.775e-06	0.0002238	2.23	25.94		4	Proteins Involved in non-Alcoholic Fatty Liver Disease	4.98e-21	1.392e-18	13.87	648.32				5	neutrophil activation involved in immune response (GO:0002283)	6.844e-19	3.359e-16	7.05	294.98
		5	RELA ENCODE	5.148e-05	0.00105	3.04	30		5	Proteins Involved in Endometriosis	2.655e-20	5.936e-18	10.88	490.22				6	neutrophil mediated immunity (GO:0002446)	8.481e-19	3.469e-16	7	291.46
CEBPB		6	GATA2 CHEA	8.251e-05	0.001403	2.51	23.6		6	Proteins Involved in Periodontitis	1.657e-19	3.088e-17	31.68	1370.13				7	neutrophil degranulation (GO:0043312)	3.645e-18	1.278e-15	6.89	276.68
CEBPD		7	NFE2L2 CHEA	0.002247	0.03274	1.94	11.83		7	Proteins Involved in HIV Type 1 Infection	4.809e-19	7.681e-17	22.41	945.03				8	regulation of inflammatory response (GO:0050727)	1.209e-17	3.71e-15	11.2	436.33
ETS1		8	STAT3 ENCODE	0.002923	0.03726	2.09	12.2		8	Mucosa-Associated Lymphoid Tissue (MALT) Lymphoma	1.957e-18	2.432e-16	31.27	1274.87				9	cellular response to lipopolysaccharide (GO:0071222)	1.934e-17	5.273e-15	16.2	623.31
GATA2		9	SMAD4 CHEA	0.003471	0.03934	2.2	12.46		9	Proteins Involved in Myocardial Ischemia	1.934e-18	2.432e-16	10.18	415.36				10	regulation of interleukin-8 production (GO:0032677)	4.5e-17	1.104e-14	21.6	813.14
IRF1		10	VDR CHEA	0.004141	0.04224	5.07	27.81		10	Proteins Involved in Rheumatoid Arthritis	3.063e-18	3.425e-16	20.04	808.1
IRF4
JUN			TRRUST Transcription Factors 2019							MSigDB Hallmark 2020									GO MolFun
NCOR1		Index	Name	P-value	Adjusted p-value	Odds Ratio	Combined score		Index	Name	P-value	Adjusted p-value	Odds Ratio	Combined score				Index	Name	P-value	Adjusted p-value	Odds Ratio	Combined score
NFKB1		1	NFKB1 human	1.942e-27	6.641e-25	12.44	764.83		1	TNF-alpha Signaling via NF-kB	4.238e-36	2.034e-34	21.29	1733.64				1	C-C chemokine receptor activity (GO:0016493)	1.884e-08	3.145e-06	31.81	565.87
REL		2	RELA human	1.867e-26	3.192e-24	12.12	718.03		2	Inflammatory Response	8.944e-35	2.147e-33	20.55	1610.98				2	C-C chemokine binding (GO:0019957)	2.628e-08	3.145e-06	29.94	522.59
RELA		3	NFKB1 mouse	4.742e-19	5.406e-17	12.16	512.87		3	Allograft Rejection	1.421e-23	2.273e-22	14.52	763.92				3	amyloid-beta binding (GO:0001540)	1.377e-08	3.145e-06	11.73	212.4
RUNX1		4	SP1 human	2.359e-14	2.017e-12	5.92	185.64		4	Apoptosis	9.157e-15	1.099e-13	11.43	369.44				4	chemokine receptor activity (GO:0004950)	4.878e-08	4.378e-06	26.79	450.97
SMAD4		5	JUN mouse	3.142e-13	1.791e-11	12.01	345.86		5	KRAS Signaling Up	7.078e-13	6.795e-12	8.92	249.59				5	cytokine activity (GO:0005125)	1.451e-07	1.042e-05	6.52	102.74
SPI1		6	JUN human	2.706e-13	1.791e-11	11.06	319.93		6	IL-2/STAT5 Signaling	5.739e-12	3.779e-11	8.46	219.07				6	chemokine binding (GO:0019956)	2.324e-07	1.391e-05	20.35	310.86
STAT1		7	STAT1 human	9.641e-12	4.71e-10	14.89	377.63		7	Interferon Gamma Response	6.298e-12	3.779e-11	8.42	217.06				7	receptor ligand activity (GO:0048018)	3.283e-07	1.684e-05	4.66	69.5
		8	RELA mouse	1.222e-11	5.223e-10	11.41	286.7		8	Complement	6.298e-12	3.779e-11	8.42	217.06				8	G protein-coupled chemoattractant receptor activity (GO:0001637)	2.701e-06	0.0001212	30.08	385.71
		9	REL human	3.404e-10	1.293e-08	41.71	909.32		9	IL-6/JAK/STAT3 Signaling	2.882e-09	1.494e-08	11.82	232.39				9	cytokine receptor activity (GO:0004896)	3.727e-06	0.0001487	8.32	103.99
		10	ETS1 mouse	4.76e-10	1.628e-08	16.89	362.47		10	Hypoxia	3.112e-09	1.494e-08	6.95	136.22				10	Toll-like receptor binding (GO:0035325)	1.116e-05	0.0004008	41.12	468.84
			Transcription Factor PPIs							Reactome 2016
		Index	Name	P-value	Adjusted p-value	Odds Ratio	Combined score		Index	Name	P-value	Adjusted p-value	Odds Ratio	Combined score
		1	NFKB1	1.374e-05	0.002405	4.3	48.19		1	Immune System Homo sapiens R-HSA-168256	8.375e-20	5.259e-17	4.24	186.25
		2	STAT1	9.811e-05	0.008585	4.35	40.16		2	Innate Immune System Homo sapiens R-HSA-168249	3.138e-14	9.854e-12	4.54	141.17
		3	CEBPB	0.0001698	0.009906	4.93	42.78		3	MyD88 deficiency (TLR2/4) Homo sapiens R-HSA-5602498	2.925e-11	4.593e-09	127.33	3088.4
		4	SPI1	0.0003087	0.0135	7.23	58.43		4	IRAK4 deficiency (TLR2/4) Homo sapiens R-HSA-5603041	2.925e-11	4.593e-09	127.33	3088.4
		5	IRF1	0.0003881	0.01358	9.01	70.78		5	Toll-Like Receptors Cascades Homo sapiens R-HSA-168898	1.152e-10	1.447e-08	9.65	220.87
		6	GATA2	0.0004983	0.01453	12.5	95.08		6	Toll Like Receptor 4 (TLR4) Cascade Homo sapiens R-HSA-166016	1.56e-10	1.633e-08	10.46	236.1
		7	NCOR1	0.001493	0.03732	3.95	25.67		7	Chemokine receptors bind chemokines Homo sapiens R-HSA-380108	2.628e-10	2.358e-08	18.01	397.4
		8	RUNX1	0.003656	0.07998	4.33	24.29		8	Diseases associated with the TLR signaling cascade Homo sapiens R-HSA-5602358	7.642e-10	5.332e-08	36.49	766.06
		9	IRF4	0.007432	0.09445	8.26	40.51		9	Diseases of Immune System Homo sapiens R-HSA-5260271	7.642e-10	5.332e-08	36.49	766.06
		10	CEBPD	0.007432	0.09445	8.26	40.51		10	MyD88:Mal cascade initiated on plasma membrane Homo sapiens R-HSA-166058	5.543e-09	2.487e-07	11.08	210.57
										NCI Nature 2016
									Index	Name	P-value	Adjusted p-value	Odds Ratio	Combined score
									1	Endogenous TLR signaling Homo sapiens d8777e16-6191-11e5-8ac5-06603eb7f303	7.642e-10	1.016e-07	36.49	766.06
									2	HIF-1-alpha transcription factor network Homo sapiens 20ef2b81-6193-11e5-8ac5-06603eb7f303	3.151e-07	2.096e-05	11.54	172.8
									3	Beta2 integrin cell surface interactions Homo sapiens 95b6b434-618d-11e5-8ac5-06603eb7f303	2.481e-06	0.00011	18.89	243.85
									4	AP-1 transcription factor network Homo sapiens 3ce2f9c5-6189-11e5-8ac5-06603eb7f303	5.058e-06	0.0001682	9.55	116.46
									5	IL4-mediated signaling events Homo sapiens cff33f50-6193-11e5-8ac5-06603eb7f303	1.913e-05	0.0004633	9.59	104.14
									6	Direct p53 effectors Homo sapiens 67c3b75d-6191-11e5-8ac5-06603eb7f303	2.09e-05	0.0004633	5.8	62.53
									7	Validated targets of C-MYC transcriptional repression Homo sapiens 6bbdafa6-6196-11e5-8ac5-06603eb7f303	2.645e-05	0.0005026	9.07	95.61
									8	Syndecan-1-mediated signaling events Homo sapiens f957cc16-6195-11e5-8ac5-06603eb7f303	4.013e-05	0.000593	10.85	109.88
									9	IL6-mediated signaling events Homo sapiens e684d5d2-6193-11e5-8ac5-06603eb7f303	4.013e-05	0.000593	10.85	109.88
									10	Osteopontin-mediated events Homo sapiens 94bf7f2a-6194-11e5-8ac5-06603eb7f303	6.325e-05	0.0008412	13.87	134.14
										Panther 2016
									Index	Name	P-value	Adjusted p-value	Odds Ratio	Combined score
									1	Toll receptor signaling pathway Homo sapiens P00054	1.167e-09	4.786e-08	18.83	387.34
									2	Inflammation mediated by chemokine and cytokine signaling pathway Homo sapiens P00031	8.974e-09	1.84e-07	6.94	128.61
									3	Interleukin signaling pathway Homo sapiens P00036	3.073e-06	4.2e-05	8.54	108.35
									4	CCKR signaling map ST Homo sapiens P06959	0.0001079	0.001106	4.71	43.02
									5	B cell activation Homo sapiens P00010	0.0001368	0.001122	8.51	75.7
									6	T cell activation Homo sapiens P00053	0.0005333	0.003644	6.47	48.77
									7	Apoptosis signaling pathway Homo sapiens P00006	0.003021	0.0177	4.51	26.17
									8	Pentose phosphate pathway Homo sapiens P02762	0.005101	0.02324	23.81	125.69
									9	PDGF signaling pathway Homo sapiens P00047	0.004787	0.02324	4.08	21.81
									10	Plasminogen activating cascade Homo sapiens P00050	0.01794	0.06199	10.99	44.17
										PPI Hub Proteins
									Index	Name	P-value	Adjusted p-value	Odds Ratio	Combined score
									1	SYK	7.362e-10	1.87e-07	9.24	194.29
									2	MAPK1	1.143e-06	0.0001451	3.88	53.13
									3	JAK2	2.385e-06	0.000202	6.01	77.77
									4	LCK	3.83e-06	0.0002432	5.24	65.33
									5	JAK1	2.09e-05	0.001062	5.8	62.53
									6	PTPN6	3.165e-05	0.00134	4.97	51.54
									7	MAPK3	5.576e-05	0.002023	3.56	34.87
									8	PTK2	9.755e-05	0.002884	4.77	44.07
									9	EGFR	0.0001022	0.002884	2.97	27.31
									10	PTPN11	0.0001253	0.003182	4.62	41.51

## Sheet: Zimmermann Border DR
Zimmermann BORDER DR				TF						Signaling						Onthology
ENCODE and ChEA Consensus TFs from ChIP-X							Elsevier Pathway Collection								GO BioProc
Index	Name	P-value	Adjusted p-value	Odds Ratio	Combined score		Index	Name	P-value	Adjusted p-value	Odds Ratio	Combined score			Index	Name	P-value	Adjusted p-value	Odds Ratio	Combined score
1	FOXM1 ENCODE	1.313e-08	1.116e-06	16.83	305.45		1	Familial Partial Lipodystrophy Type 3 Progression (Hypothesis)	0.001879	0.2039	38.19	239.73			1	positive regulation of fatty acid beta-oxidation (GO:0032000)	0.00151	0.3237	43.65	283.54
2	E2F4 ENCODE	0.007439	0.3162	2.49	12.22		2	Glutamate, D-Serine, and ATP Release from Astrocytes	0.003735	0.2039	25.46	142.3			2	regulation of glucan biosynthetic process (GO:0010962)	0.00151	0.3237	43.65	283.54
3	EZH2 ENCODE	0.0248	0.7028	2.8	10.36		3	Familial Partial Lipodystrophy Type 2 Progression (Hypothesis)	0.004291	0.2039	23.5	128.09			3	cellular glucan metabolic process (GO:0006073)	0.002287	0.3237	33.95	206.42
4	SUZ12 CHEA	0.08865	1	1.51	3.65		4	Familial Partial Lipodystrophy Type 4 Progression (Hypothesis)	0.00551	0.2039	20.36	105.91			4	positive regulation of fatty acid oxidation (GO:0046321)	0.002732	0.3237	30.55	180.33
5	ERG CHEA	0.2459	1	2.14	3		5	P2RY1/2/4/6 -> Potassium Channels	0.00551	0.2039	20.36	105.91			5	regulation of glycogen metabolic process (GO:0070873)	0.002732	0.3237	30.55	180.33
6	NANOG CHEA	0.2005	1	1.56	2.5		6	Adiponectin in Insulin Resistance Prevention	0.01085	0.2803	13.88	62.78			6	negative regulation of reactive oxygen species biosynthetic process (GO:1903427)	0.003215	0.3237	27.77	159.41
7	SIN3A ENCODE	0.2138	1	1.37	2.11		7	Lipogenesis Regulation in Adipocyte	0.01174	0.2803	13.27	59			7	regulation of fatty acid beta-oxidation (GO:0031998)	0.003735	0.3237	25.46	142.3
8	RFX5 ENCODE	0.3096	1	1.37	1.61		8	Adipocyte Hypertrophy and Hyperplasia	0.01562	0.2803	11.31	47.02			8	cellular response to ATP (GO:0071318)	0.004291	0.3237	23.5	128.09
9	FOXA1 ENCODE	0.3929	1	1.49	1.39		9	SOD1 Mutation	0.01562	0.2803	11.31	47.02			9	regulation of fatty acid oxidation (GO:0046320)	0.004883	0.3237	21.82	116.11
10	TRIM28 CHEA	0.4045	1	1.45	1.32		10	Thyroid Hormones Common Genomic Effects in Hyperthyroidism	0.01667	0.2803	10.9	44.63			10	regulation of oxidative phosphorylation (GO:0002082)	0.004883	0.3237	21.82	116.11
TRRUST Transcription Factors 2019							MSigDB Hallmark 2020								GO MolFun
Index	Name	P-value	Adjusted p-value	Odds Ratio	Combined score		Index	Name	P-value	Adjusted p-value	Odds Ratio	Combined score			Index	Name	P-value	Adjusted p-value	Odds Ratio	Combined score
1	MSX1 human	0.03896	0.233	30.33	98.41		1	G2-M Checkpoint	0.0003699	0.009987	5.71	45.11			1	glycogen binding (GO:2001069)	0.001179	0.1661	50.93	343.4
2	RBL1 mouse	0.03896	0.233	30.33	98.41		2	E2F Targets	0.01058	0.1429	3.97	18.07			2	carbonate dehydratase activity (GO:0004089)	0.002287	0.1661	33.95	206.42
3	GTF2IRD1 mouse	0.03896	0.233	30.33	98.41		3	Mitotic Spindle	0.04302	0.3872	3.15	9.92			3	1,4-alpha-oligoglucan phosphorylase activity (GO:0004645)	0.03257	0.2884	37.91	129.81
4	NR2F2 mouse	0.006869	0.233	17.96	89.48		4	Spermatogenesis	0.06017	0.3947	3.48	9.77			4	oxidoreductase activity, acting on a sulfur group of donors, disulfide as acceptor (GO:0016671)	0.03257	0.2884	37.91	129.81
5	MEF2A mouse	0.0453	0.233	25.27	78.19		5	Fatty Acid Metabolism	0.087	0.3947	2.96	7.22			5	sphingomyelin phosphodiesterase activity (GO:0004767)	0.03257	0.2884	37.91	129.81
6	POU1F1 mouse	0.0453	0.233	25.27	78.19		6	Pancreas Beta Cells	0.2329	0.524	3.88	5.66			6	L-histidine transmembrane transporter activity (GO:0005290)	0.03257	0.2884	37.91	129.81
7	E2F3 mouse	0.0453	0.233	25.27	78.19		7	Apical Surface	0.253	0.5254	3.52	4.84			7	L-lactate dehydrogenase activity (GO:0004459)	0.03257	0.2884	37.91	129.81
8	NR2F2 human	0.0453	0.233	25.27	78.19		8	Hypoxia	0.1462	0.3947	2.32	4.47			8	L-ornithine transmembrane transporter activity (GO:0000064)	0.03257	0.2884	37.91	129.81
9	FOXM1 mouse	0.009989	0.233	14.54	66.98		9	Estrogen Response Early	0.1462	0.3947	2.32	4.47			9	lipoprotein lipase activity (GO:0004465)	0.03257	0.2884	37.91	129.81
10	HDAC5 human	0.0516	0.233	21.66	64.2		10	Myogenesis	0.1462	0.3947	2.32	4.47			10	uridine transmembrane transporter activity (GO:0015213)	0.03257	0.2884	37.91	129.81
Transcription Factor PPIs							Reactome 2016
Index	Name	P-value	Adjusted p-value	Odds Ratio	Combined score		Index	Name	P-value	Adjusted p-value	Odds Ratio	Combined score
1	FOXA2	0.09459	0.8189	10.83	25.53		1	Glyoxylate metabolism and glycine degradation Homo sapiens R-HSA-389661	0.0005811	0.154	20.98	156.3
2	BCL11A	0.1183	0.8189	8.42	17.97		2	Reversible hydration of carbon dioxide Homo sapiens R-HSA-1475029	0.002732	0.2414	30.55	180.33
3	PHC1	0.1527	0.8189	6.31	11.86		3	P2Y receptors Homo sapiens R-HSA-417957	0.002732	0.2414	30.55	180.33
4	GATA2	0.1638	0.8189	5.83	10.54		4	Nucleotide-like (purinergic) receptors Homo sapiens R-HSA-418038	0.004883	0.2588	21.82	116.11
5	IRF4	0.1748	0.8189	5.41	9.43		5	Polo-like kinase mediated events Homo sapiens R-HSA-156711	0.004883	0.2588	21.82	116.11
6	CEBPD	0.1748	0.8189	5.41	9.43		6	Metabolism Homo sapiens R-HSA-1430728	0.006807	0.3006	1.91	9.52
7	BACH1	0.1857	0.8189	5.05	8.5		7	Cyclin B2 mediated events Homo sapiens R-HSA-157881	0.03257	0.4478	37.91	129.81
8	SIRT3	0.1301	0.8189	3.27	6.67		8	G2/M DNA replication checkpoint Homo sapiens R-HSA-69478	0.03257	0.4478	37.91	129.81
9	PAX3	0.238	0.8189	3.78	5.43		9	Molybdenum cofactor biosynthesis Homo sapiens R-HSA-947581	0.03896	0.4478	30.33	98.41
10	GATA4	0.243	0.8189	3.69	5.22		10	Beta-oxidation of very long chain fatty acids Homo sapiens R-HSA-390247	0.03896	0.4478	30.33	98.41
							NCI Nature 2016
							Index	Name	P-value	Adjusted p-value	Odds Ratio	Combined score
							1	FOXM1 transcription factor network Homo sapiens c51cda49-6192-11e5-8ac5-06603eb7f303	0.02864	0.3414	8.03	28.53
							2	LPA4-mediated signaling events Homo sapiens 53b0602f-6194-11e5-8ac5-06603eb7f303	0.09459	0.3414	10.83	25.53
							3	RXR and RAR heterodimerization with other nuclear receptor Homo sapiens 6ce0a11e-6195-11e5-8ac5-06603eb7f303	0.147	0.3414	6.59	12.63
							4	Insulin-mediated glucose transport Homo sapiens 145e3376-6194-11e5-8ac5-06603eb7f303	0.1638	0.3414	5.83	10.54
							5	TRAIL signaling pathway Homo sapiens 3a79fddf-6196-11e5-8ac5-06603eb7f303	0.1693	0.3414	5.61	9.96
							6	Class I PI3K signaling events mediated by Akt Homo sapiens 046a84e6-6191-11e5-8ac5-06603eb7f303	0.2017	0.3414	4.59	7.34
							7	IL2 signaling events mediated by PI3K Homo sapiens 8bbf39aa-6193-11e5-8ac5-06603eb7f303	0.207	0.3414	4.45	7.01
							8	FAS (CD95) signaling pathway Homo sapiens 79cc9c14-6192-11e5-8ac5-06603eb7f303	0.2226	0.3414	4.09	6.15
							9	Ceramide signaling pathway Homo sapiens d3747df2-6190-11e5-8ac5-06603eb7f303	0.253	0.3414	3.52	4.84
							10	FOXA2 and FOXA3 transcription factor networks Homo sapiens b6933be8-6192-11e5-8ac5-06603eb7f303	0.2579	0.3414	3.44	4.66
							Panther 2016
							Index	Name	P-value	Adjusted p-value	Odds Ratio	Combined score
							1	Nicotinic acetylcholine receptor signaling pathway Homo sapiens P00044	0.0743	0.6075	4.62	12
							2	GABA-B receptor II signaling Homo sapiens P05731	0.207	0.6075	4.45	7.01
							3	Notch signaling pathway Homo sapiens P00045	0.2226	0.6075	4.09	6.15
							4	Muscarinic acetylcholine receptor 2 and 4 signaling pathway Homo sapiens P00043	0.2278	0.6075	3.98	5.89
							5	Muscarinic acetylcholine receptor 1 and 3 signaling pathway Homo sapiens P00042	0.243	0.6075	3.69	5.22
							6	Heterotrimeric G-protein signaling pathway-Gi alpha and Gs alpha mediated pathway Homo sapiens P00026	0.2046	0.6075	2.43	3.86
							7	Cytoskeletal regulation by Rho GTPase Homo sapiens P00016	0.3714	0.6533	2.19	2.17
							8	Endothelin signaling pathway Homo sapiens P00019	0.392	0.6533	2.04	1.91
							9	Inflammation mediated by chemokine and cytokine signaling pathway Homo sapiens P00031	0.3527	0.6533	1.63	1.7
							10	Alzheimer disease-presenilin pathway Homo sapiens P00004	0.4817	0.6662	1.54	1.12
							PPI Hub Proteins
							Index	Name	P-value	Adjusted p-value	Odds Ratio	Combined score
							1	CLTC	0.04519	0.9367	3.93	12.16
							2	DYNLL1	0.03321	0.9367	3.44	11.7
							3	GNAI2	0.04898	0.9367	3.8	11.45
							4	MAPK1	0.05263	0.9367	2.32	6.82
							5	CALM3	0.1054	0.9367	2.71	6.1
							6	PRKACB	0.1081	0.9367	2.68	5.96
							7	PPP1CA	0.1223	0.9367	2.53	5.32
							8	GNAI3	0.1998	0.9367	2.47	3.98
							9	CDH1	0.2046	0.9367	2.43	3.86
							10	MCM2	0.2094	0.9367	2.39	3.74

## Sheet: Kaikkonen Border DR
Kaikkonen BORDER DR				TF						Signaling						Onthology
ENCODE and ChEA Consensus TFs from ChIP-X							Elsevier Pathway Collection								GO BioProc
Index	Name	P-value	Adjusted p-value	Odds Ratio	Combined score		Index	Name	P-value	Adjusted p-value	Odds Ratio	Combined score			Index	Name	P-value	Adjusted p-value	Odds Ratio	Combined score
1	SUZ12 CHEA	0.0001413	0.01244	2.49	22.11		1	Alcoholic Dilated Cardiomyopathy (Mouse Model)	1.135e-14	2.826e-12	69.02	2216.06			1	regulation of cardiac muscle contraction by calcium ion signaling (GO:0010882)	4.222e-09	1.553e-06	61.55	1186.87
2	MYOD1 ENCODE	0.005408	0.1319	4.71	24.57		2	Sarcomere Disorganization and Intracellular Calcium Overload	2.816e-13	3.506e-11	67.5	1950.53			2	cardiac muscle contraction (GO:0060048)	2.522e-09	1.553e-06	40.18	795.51
3	TP53 CHEA	0.005995	0.1319	3.43	17.54		3	Sarcomere in Cardiomyocyte in Dilated Cardiomyopathy	4.927e-12	4.09e-10	69.46	1808.37			3	actin-myosin filament sliding (GO:0033275)	5.785e-09	1.553e-06	34.99	663.68
4	PPARG CHEA	0.003442	0.1319	2.95	16.72		4	Cardiomyocyte Dysfunction	3.631e-11	1.962e-09	35.4	851.03			4	muscle filament sliding (GO:0030049)	5.785e-09	1.553e-06	34.99	663.68
5	TCF3 ENCODE	0.02702	0.4756	2.04	7.36		5	Dilated Cardiomyopathy	3.94e-11	1.962e-09	26.41	632.63			5	heart contraction (GO:0060047)	1.013e-08	2.177e-06	31.9	587.14
6	AR CHEA	0.03397	0.4982	1.85	6.26		6	Hypertrophic Cardiomyopathy	8.949e-09	3.714e-07	17.67	327.37			6	cardiac muscle tissue morphogenesis (GO:0055008)	6.635e-08	1.188e-05	35.49	586.59
7	CEBPB ENCODE	0.07393	0.7771	3.18	8.28		7	Proteins Involved in Hypertrophic Cardiomyopathy	2.743e-07	9.758e-06	18.68	282.17			7	muscle contraction (GO:0006936)	2.299e-07	3.527e-05	11.75	179.65
8	EZH2 ENCODE	0.07924	0.7771	2.26	5.72		8	Proteins Involved in Dilated Cardiomyopathy	2.022e-06	6.293e-05	8.91	116.81			8	striated muscle contraction (GO:0006941)	1.674e-06	0.0002248	19.2	255.39
9	SOX2 CHEA	0.07948	0.7771	1.78	4.51		9	Familial Partial Lipodystrophy Type 2 Progression (Hypothesis)	2.558e-06	7.077e-05	55.11	709.64			9	skeletal muscle contraction (GO:0003009)	8.845e-06	0.001055	37.88	440.76
10	SMAD4 CHEA	0.1009	0.888	1.83	4.19		10	Familial Partial Lipodystrophy Type 4 Progression (Hypothesis)	4.414e-06	0.0001099	46.63	574.97			10	regulation of cardiac muscle cell membrane potential (GO:0086036)	1.032e-05	0.001108	112.85	1295.64
TRRUST Transcription Factors 2019							MSigDB Hallmark 2020								GO MolFun
Index	Name	P-value	Adjusted p-value	Odds Ratio	Combined score		Index	Name	P-value	Adjusted p-value	Odds Ratio	Combined score			Index	Name	P-value	Adjusted p-value	Odds Ratio	Combined score
1	EWSR1 human	0.001578	0.03081	42.66	275.21		1	Fatty Acid Metabolism	7.77e-10	2.72e-08	13.18	276.39			1	titin binding (GO:0031432)	1.354e-06	0.000325	67.37	910.27
2	POU3F2 human	0.001578	0.03081	42.66	275.21		2	Myogenesis	1.134e-08	1.985e-07	10.21	186.81			2	FATZ binding (GO:0051373)	0.0004463	0.03334	99.56	768.05
3	MEF2A human	0.00239	0.03081	33.18	200.27		3	Oxidative Phosphorylation	8.815e-06	0.0001028	7.36	85.63			3	myosin binding (GO:0017022)	0.0005556	0.03334	11.63	87.2
4	PPARD mouse	0.00239	0.03081	33.18	200.27		4	Adipogenesis	6.51e-05	0.0005696	6.45	62.22			4	oxidoreductase activity, acting on the CH-OH group of donors, NAD or NADP as acceptor (GO:0016616)	0.0003085	0.03334	9.28	75.01
5	PPARA human	0.002301	0.03081	12.52	76.04		5	Xenobiotic Metabolism	0.0004237	0.002966	5.57	43.29			5	prostaglandin receptor activity (GO:0004955)	0.001964	0.09428	37.33	232.63
6	PPARG human	0.001035	0.03081	9.75	67.03		6	Glycolysis	0.002397	0.01198	4.72	28.46			6	proton transmembrane transporter activity (GO:0015078)	0.002476	0.09903	12.18	73.09
7	SP3 mouse	0.002416	0.03081	7.65	46.08		7	p53 Pathway	0.002397	0.01198	4.72	28.46			7	voltage-gated potassium channel activity involved in cardiac muscle cell action potential repolarization (GO:0086008)	0.004483	0.1195	22.96	124.17
8	SP1 mouse	0.002415	0.03081	4.08	24.56		8	Estrogen Response Early	0.01158	0.03686	3.88	17.3			8	cytochrome-c oxidase activity (GO:0004129)	0.004483	0.1195	22.96	124.17
9	CREB1 human	0.00324	0.03672	7.02	40.25		9	Estrogen Response Late	0.01158	0.03686	3.88	17.3			9	cation transmembrane transporter activity (GO:0008324)	0.004167	0.1195	10.01	54.86
10	PPARA mouse	0.003693	0.03767	10.48	58.68		10	mTORC1 Signaling	0.01158	0.03686	3.88	17.3			10	exopeptidase activity (GO:0008238)	0.005508	0.1322	9.01	46.85
Transcription Factor PPIs							Reactome 2016
Index	Name	P-value	Adjusted p-value	Odds Ratio	Combined score		Index	Name	P-value	Adjusted p-value	Odds Ratio	Combined score
1	TFAP2C	0.005756	0.2101	19.9	102.63		1	Metabolism Homo sapiens R-HSA-1430728	2.07e-12	6.643e-10	4.36	117.2
2	SRF	0.003646	0.2101	6.78	38.09		2	The citric acid (TCA) cycle and respiratory electron transport Homo sapiens R-HSA-1428517	5.358e-10	8.6e-08	13.65	291.34
3	TFEB	0.02673	0.2534	49.41	178.95		3	Respiratory electron transport, ATP synthesis by chemiosmotic coupling, and heat production by uncoupling proteins. Homo sapiens R-HSA-163200	7.496e-07	8.021e-05	12.33	173.85
4	NR1I2	0.02083	0.2534	9.62	37.25		4	Formation of ATP by chemiosmotic coupling Homo sapiens R-HSA-163210	3.393e-06	0.0002178	50.52	636.2
5	CREM	0.02848	0.2534	8.06	28.68		5	Striated Muscle Contraction Homo sapiens R-HSA-390522	3.092e-06	0.0002178	26.31	333.75
6	PPARD	0.02985	0.2534	7.85	27.55		6	Muscle contraction Homo sapiens R-HSA-397014	7.489e-06	0.0004007	7.52	88.71
7	ERG	0.03124	0.2534	7.64	26.5		7	Ion homeostasis Homo sapiens R-HSA-5578775	2.381e-05	0.001092	16.57	176.4
8	PAX3	0.03124	0.2534	7.64	26.5		8	Pyruvate metabolism and Citric Acid (TCA) cycle Homo sapiens R-HSA-71406	0.0003069	0.01231	13.76	111.27
9	HTT	0.01466	0.2534	3.17	13.4		9	Ion transport by P-type ATPases Homo sapiens R-HSA-936837	0.0005186	0.0185	11.86	89.74
10	TEAD4	0.04631	0.3073	24.7	75.89		10	Glyoxylate metabolism and glycine degradation Homo sapiens R-HSA-389661	0.0006205	0.01992	20.5	151.39
							NCI Nature 2016
							Index	Name	P-value	Adjusted p-value	Odds Ratio	Combined score
							1	Signaling mediated by p38-alpha and p38-beta Homo sapiens e9dd8c21-6195-11e5-8ac5-06603eb7f303	0.02713	0.41	8.28	29.88
							2	Notch-mediated HES/HEY network Homo sapiens 8ee56389-6194-11e5-8ac5-06603eb7f303	0.04169	0.41	6.48	20.59
							3	Beta5 beta6 beta7 and beta8 integrin cell surface interactions Homo sapiens 108637d6-618e-11e5-8ac5-06603eb7f303	0.1088	0.41	9.26	20.54
							4	RXR and RAR heterodimerization with other nuclear receptor Homo sapiens 6ce0a11e-6195-11e5-8ac5-06603eb7f303	0.1501	0.41	6.44	12.21
							5	Integrin family cell surface interactions Homo sapiens 1ca2bf67-6194-11e5-8ac5-06603eb7f303	0.1616	0.41	5.92	10.8
							6	Insulin-mediated glucose transport Homo sapiens 145e3376-6194-11e5-8ac5-06603eb7f303	0.1672	0.41	5.69	10.18
							7	Retinoic acid receptors-mediated signaling Homo sapiens 5797691b-6195-11e5-8ac5-06603eb7f303	0.1728	0.41	5.48	9.62
							8	N-cadherin signaling events Homo sapiens 5fc9c1e1-6194-11e5-8ac5-06603eb7f303	0.2058	0.41	4.48	7.09
							9	Class I PI3K signaling events mediated by Akt Homo sapiens 046a84e6-6191-11e5-8ac5-06603eb7f303	0.2058	0.41	4.48	7.09
							10	Validated transcriptional targets of AP1 family members Fra1 and Fra2 Homo sapiens 76d028a7-6196-11e5-8ac5-06603eb7f303	0.2112	0.41	4.35	6.77
							Panther 2016
							Index	Name	P-value	Adjusted p-value	Odds Ratio	Combined score
							1	TCA cycle Homo sapiens P00051	0.001578	0.03788	42.66	275.21
							2	ATP synthesis Homo sapiens P02721	0.0333	0.2664	37.05	126.06
							3	Asparagine and aspartate biosynthesis Homo sapiens P02730	0.0333	0.2664	37.05	126.06
							4	Pyruvate metabolism Homo sapiens P02772	0.05275	0.2852	21.17	62.29
							5	Nicotinic acetylcholine receptor signaling pathway Homo sapiens P00044	0.07723	0.2852	4.51	11.55
							6	Cytoskeletal regulation by Rho GTPase Homo sapiens P00016	0.08118	0.2852	4.38	10.99
							7	p53 pathway Homo sapiens P00059	0.08317	0.2852	4.31	10.73
							8	Glycolysis Homo sapiens P00024	0.1088	0.2886	9.26	20.54
							9	p53 pathway by glucose deprivation Homo sapiens P04397	0.1326	0.2886	7.4	14.96
							10	Metabotropic glutamate receptor group I pathway Homo sapiens P00041	0.1443	0.2886	6.73	13.03
							PPI Hub Proteins
							Index	Name	P-value	Adjusted p-value	Odds Ratio	Combined score
							1	PRKCE	8.031e-08	1.767e-05	9.59	156.74
							2	ACTA1	0.0001309	0.009598	6.82	60.99
							3	DLG4	0.0001059	0.009598	4.34	39.72
							4	YWHAB	0.0003909	0.0215	2.99	23.47
							5	ACTB	0.002157	0.09492	3.72	22.82
							6	UBE2I	0.003199	0.1106	4.44	25.5
							7	GRIN2B	0.00375	0.1106	4.29	23.97
							8	PRKCA	0.004022	0.1106	2.88	15.88
							9	CAMK2A	0.004634	0.1133	4.89	26.28
							10	ACTG1	0.006556	0.1442	3.8	19.12

## Sheet: Zimmermann Infarct UR
				Zimmermann UR				TF						Signaling						Onthology
				ENCODE and ChEA Consensus TFs from ChIP-X							Elsevier Pathway Collection								GO BioProc
f	TF			Index	Name	P-value	Adjusted p-value	Odds Ratio	Combined score		Index	Name	P-value	Adjusted p-value	Odds Ratio	Combined score			Index	Name	P-value	Adjusted p-value	Odds Ratio	Combined score
2 (4)	SPI1			1	SPI1 CHEA	6.85e-15	7.124e-13	1.82	59.46		1	Proteins Involved in Atherosclerosis	3.885e-16	6.271e-13	3.55	126.1			1	neutrophil mediated immunity (GO:0002446)	6.275e-24	3.204e-20	2.85	152.43
1 (2)	RUNX1			2	RUNX1 CHEA	3.489e-10	1.814e-08	1.57	34.15		2	Proteins Involved in Myocarditis	1.264e-14	1.02e-11	3.29	105.24			2	neutrophil degranulation (GO:0043312)	2.561e-23	4.358e-20	2.83	147.46
1 (2)	MYC			3	E2F4 ENCODE	2.715e-08	9.412e-07	1.68	29.27		3	Mucosa-Associated Lymphoid Tissue (MALT) Lymphoma	8.263e-13	4.445e-10	7.12	198.08			3	neutrophil activation involved in immune response (GO:0002283)	2.426e-23	4.358e-20	2.83	147.15
2 (4)	RELA			4	MYC CHEA	5.296e-07	1.377e-05	1.68	24.23		4	Myeloid Derived Suppressor Cells in Cancer Immune Escape	5.54e-12	1.846e-09	7.35	190.49			4	cellular response to cytokine stimulus (GO:0071345)	2.882e-17	3.679e-14	2.46	93.72
1 (3)	NFKB1			5	SPI1 ENCODE	8.346e-07	1.736e-05	1.39	19.47		5	Myoblast -> Neutrophil Surface Expression Markers	5.718e-12	1.846e-09	6.64	171.79			5	cytokine-mediated signaling pathway (GO:0019221)	2.322e-16	2.371e-13	2.2	79.13
2 (4)	STAT3			6	MAX ENCODE	2.047e-05	0.0003549	1.29	13.88		6	Alveolar Macrophages Dysfunction in COPD	1.3e-11	3.497e-09	5.4	135.24			6	inflammatory response (GO:0006954)	2.884e-16	2.454e-13	3.32	118.65
1 (2)	HIF1A			7	IRF8 CHEA	7.608e-05	0.00113	2.28	21.61		7	Diffuse Large-B-Cell Lymphoma	3.546e-11	8.177e-09	4.43	106.54			7	regulation of interleukin-8 production (GO:0032677)	8.754e-10	6.385e-07	4.31	89.97
1 (2)	JUN			8	MYC ENCODE	0.0002342	0.003045	1.28	10.7		8	Proteins Involved in Glioma	4.563e-11	9.207e-09	2.45	58.26			8	toll-like receptor signaling pathway (GO:0002224)	2.638e-09	1.684e-06	3.87	76.38
1 (2)	ESR1			9	STAT3 CHEA	0.000592	0.00684	1.83	13.63		9	B-Cell Chronic Lymphocytic Leukemia	1.239e-10	2.223e-08	4.18	95.27			9	pattern recognition receptor signaling pathway (GO:0002221)	5.618e-09	3.187e-06	4.88	92.7
1 (2)	ATF2			10	RELA ENCODE	0.0007025	0.007306	1.46	10.6		10	Proteins Involved in Cholesteatoma	2.056e-10	3.319e-08	8.84	197.14			10	regulation of inflammatory response (GO:0050727)	2.651e-08	1.353e-05	2.44	42.54
2 (3)	STAT1
				TRRUST Transcription Factors 2019							MSigDB Hallmark 2020								GO MolFun
				Index	Name	P-value	Adjusted p-value	Odds Ratio	Combined score		Index	Name	P-value	Adjusted p-value	Odds Ratio	Combined score			Index	Name	P-value	Adjusted p-value	Odds Ratio	Combined score
				1	RELA human	6.841e-13	3.516e-10	2.59	72.56		1	TNF-alpha Signaling via NF-kB	7.258e-27	3.629e-25	5.06	304.4			1	chemokine binding (GO:0019956)	3.432e-05	0.03247	4.73	48.67
				2	NFKB1 human	6.959e-12	1.788e-09	2.49	63.87		2	Inflammatory Response	1.802e-25	4.504e-24	4.86	276.62			2	phosphotyrosine residue binding (GO:0001784)	6.443e-05	0.03247	4.09	39.45
				3	STAT3 human	3.198e-10	5.479e-08	3.22	70.41		3	Allograft Rejection	3.041e-20	5.068e-19	4.12	185.03			3	protein phosphorylated amino acid binding (GO:0045309)	0.0001048	0.03521	3.65	33.44
				4	NFKB1 mouse	1.053e-09	1.352e-07	2.67	55.15		4	IL-2/STAT5 Signaling	2.774e-16	3.467e-15	3.58	128.37			4	snoRNA binding (GO:0030515)	0.0003041	0.0613	4.1	33.2
				5	STAT1 human	1.186e-08	1.22e-06	3.85	70.25		5	mTORC1 Signaling	1.78e-13	1.78e-12	3.19	93.67			5	exonuclease activity (GO:0004527)	0.0002843	0.0613	3.12	25.44
				6	KLF2 human	8.805e-08	7.543e-06	53.62	871.06		6	Complement	5.686e-13	4.738e-12	3.12	88.01			6	Toll-like receptor binding (GO:0035325)	0.0004393	0.06212	9.37	72.45
				7	CEBPB mouse	1.264e-06	9.149e-05	4.88	66.33		7	IL-6/JAK/STAT3 Signaling	5.898e-12	4.213e-11	4.81	124.47			7	C-C chemokine binding (GO:0019957)	0.000493	0.06212	4.54	34.54
				8	HIF1A human	1.424e-06	9.149e-05	3.21	43.19		8	Myc Targets V2	3.697e-11	2.311e-10	6.19	148.64			8	non-membrane spanning protein tyrosine kinase activity (GO:0004715)	0.0004879	0.06212	3.57	27.26
				9	SP1 human	1.961e-06	0.000112	1.71	22.44		9	KRAS Signaling Up	1.369e-10	7.604e-10	2.79	63.42			9	cytokine receptor activity (GO:0004896)	0.0008027	0.08991	2.25	16.05
				10	JUN mouse	2.519e-06	0.0001295	2.54	32.78		10	E2F Targets	3.838e-10	1.919e-09	2.73	59.18			10	chemokine receptor activity (GO:0004950)	0.001125	0.1031	3.93	26.69
				Transcription Factor PPIs							Reactome 2016
				Index	Name	P-value	Adjusted p-value	Odds Ratio	Combined score		Index	Name	P-value	Adjusted p-value	Odds Ratio	Combined score
				1	STAT3	5.723e-08	7.439e-06	2.24	37.36		1	Hemostasis Homo sapiens R-HSA-109582	2.498e-11	3.402e-08	1.99	48.49
				2	ESR1	3.781e-08	7.439e-06	1.6	27.34		2	Platelet activation, signaling and aggregation Homo sapiens R-HSA-76002	7.69e-11	5.237e-08	2.56	59.55
				3	ATF2	3.009e-06	0.0002608	2.04	25.96		3	Cell surface interactions at the vascular wall Homo sapiens R-HSA-202733	4.565e-10	2.073e-07	3.84	82.65
				4	STAT6	4.579e-06	0.0002976	3.05	37.44		4	Immune System Homo sapiens R-HSA-168256	3.43e-09	1.168e-06	1.48	28.9
				5	IRF1	0.0002829	0.01226	3.26	26.61		5	Unfolded Protein Response (UPR) Homo sapiens R-HSA-381119	6.346e-09	1.729e-06	3.88	73.26
				6	STAT5A	0.0002736	0.01226	2.33	19.08		6	GPVI-mediated activation cascade Homo sapiens R-HSA-114604	1.505e-08	3.416e-06	5.18	93.33
				7	STAT1	0.0005258	0.01709	1.79	13.55		7	Toll-Like Receptors Cascades Homo sapiens R-HSA-168898	5.015e-08	9.758e-06	2.82	47.34
				8	FOXP3	0.0004745	0.01709	1.57	12.03		8	Trafficking and processing of endosomal TLR Homo sapiens R-HSA-1679131	8.39e-08	1.428e-05	29.5	480.63
				9	BHLHE40	0.001125	0.02723	3.93	26.69		9	rRNA processing Homo sapiens R-HSA-72312	1.82e-07	2.755e-05	2.44	37.86
				10	STAT2	0.001152	0.02723	2.76	18.7		10	Major pathway of rRNA processing in the nucleolus Homo sapiens R-HSA-6791226	3.875e-07	5.278e-05	2.46	36.35
											NCI Nature 2016
											Index	Name	P-value	Adjusted p-value	Odds Ratio	Combined score
											1	PDGFR-beta signaling pathway Homo sapiens c901a3e4-6194-11e5-8ac5-06603eb7f303	5.357e-10	1.071e-07	3.35	71.56
											2	CXCR4-mediated signaling events Homo sapiens 46a5529b-6191-11e5-8ac5-06603eb7f303	5.945e-07	5.945e-05	3.03	43.43
											3	IL6-mediated signaling events Homo sapiens e684d5d2-6193-11e5-8ac5-06603eb7f303	1.64e-06	8.198e-05	4.51	60.12
											4	Validated targets of C-MYC transcriptional activation Homo sapiens 61d3b115-6196-11e5-8ac5-06603eb7f303	1.396e-06	8.198e-05	3.29	44.41
											5	Endogenous TLR signaling Homo sapiens d8777e16-6191-11e5-8ac5-06603eb7f303	2.302e-06	9.207e-05	7.51	97.52
											6	Class I PI3K signaling events Homo sapiens 12b82bb7-6191-11e5-8ac5-06603eb7f303	3.824e-06	0.0001275	4.18	52.12
											7	Thromboxane A2 receptor signaling Homo sapiens 27d5800d-6196-11e5-8ac5-06603eb7f303	4.972e-06	0.0001421	3.75	45.74
											8	TCR signaling in naive CD4+ T cells Homo sapiens 0c2862fa-6196-11e5-8ac5-06603eb7f303	5.74e-06	0.0001435	3.45	41.58
											9	IL8- and CXCR2-mediated signaling events Homo sapiens fe78e284-6193-11e5-8ac5-06603eb7f303	1.77e-05	0.0003512	4.77	52.2
											10	IL4-mediated signaling events Homo sapiens cff33f50-6193-11e5-8ac5-06603eb7f303	1.931e-05	0.0003512	3.34	36.25
											Panther 2016
											Index	Name	P-value	Adjusted p-value	Odds Ratio	Combined score
											1	Inflammation mediated by chemokine and cytokine signaling pathway Homo sapiens P00031	1.551e-10	1.597e-08	2.86	64.67
											2	B cell activation Homo sapiens P00010	2.57e-05	0.001324	3.38	35.69
											3	Apoptosis signaling pathway Homo sapiens P00006	0.0001516	0.005205	2.35	20.64
											4	Interleukin signaling pathway Homo sapiens P00036	0.0002187	0.005631	2.46	20.72
											5	Toll receptor signaling pathway Homo sapiens P00054	0.0002843	0.005856	3.12	25.44
											6	JAK/STAT signaling pathway Homo sapiens P00038	0.0004619	0.006796	7.14	54.86
											7	PDGF signaling pathway Homo sapiens P00047	0.0004157	0.006796	2.15	16.74
											8	Integrin signalling pathway Homo sapiens P00034	0.001841	0.02371	1.79	11.28
											9	Interferon-gamma signaling pathway Homo sapiens P00035	0.002306	0.02598	3.47	21.05
											10	EGF receptor signaling pathway Homo sapiens P00018	0.002522	0.02598	1.95	11.64
											PPI Hub Proteins
											Index	Name	P-value	Adjusted p-value	Odds Ratio	Combined score
											1	IL7R	8.187e-12	2.613e-09	3.75	95.77
											2	SYK	1.372e-11	2.613e-09	3.56	89.14
											3	LCK	1.118e-09	1.42e-07	2.69	55.38
											4	JAK1	5.781e-09	5.506e-07	3.04	57.71
											5	ITGB1	2.416e-08	1.841e-06	2.99	52.47
											6	PTPN6	4.02e-08	2.552e-06	2.59	44.05
											7	SLC2A4	6.113e-08	3.327e-06	1.7	28.26
											8	JAK2	8.315e-08	3.96e-06	2.62	42.79
											9	ACTB	1.039e-07	4.396e-06	1.99	32
											10	LYN	1.557e-07	5.931e-06	2.37	37.1

## Sheet: Kaikkonen Infarct UR
			Kaikkonen UR				TF						Signaling							Onthology
f	TF		ENCODE and ChEA Consensus TFs from ChIP-X							Elsevier Pathway Collection									GO BioProc
2 (4)	SPI1		Index	Name	P-value	Adjusted p-value	Odds Ratio	Combined score		Index	Name	P-value	Adjusted p-value	Odds Ratio	Combined score				Index	Name	P-value	Adjusted p-value	Odds Ratio	Combined score
1 (2)	RUNX1		1	SPI1 CHEA	1.128e-10	1.128e-08	3.15	72.2		1	Proteins Involved in Myocarditis	3.259e-33	3.98e-30	16.82	1258.51				1	inflammatory response (GO:0006954)	1.326e-33	3.822e-30	15.73	1190.45
1 (2)	MYC		2	RELA ENCODE	6.079e-08	3.04e-06	3.66	60.82		2	Proteins Involved in Endometriosis	2.227e-30	1.36e-27	13.36	911.87				2	cellular response to cytokine stimulus (GO:0071345)	1.038e-21	1.496e-18	6.97	336.81
2 (4)	RELA		3	RUNX1 CHEA	5.334e-07	1.778e-05	2.39	34.57		3	Proteins Involved in Atherosclerosis	3.448e-30	1.403e-27	15.85	1075.44				3	positive regulation of cytokine production (GO:0001819)	1.155e-20	1.11e-17	8.29	380.43
2 (3)	NFKB1		4	CEBPD ENCODE	2.064e-05	0.0004129	2.53	27.31		4	Proteins Involved in Glomerulonephritis	7.568e-23	2.31e-20	18.13	923.56				4	cytokine-mediated signaling pathway (GO:0019221)	2.622e-20	1.89e-17	5.83	262.64
2 (4)	STAT3		5	GATA1 CHEA	1.834e-05	0.0004129	2.47	26.89		5	Proteins Involved in non-Alcoholic Fatty Liver Disease	6.293e-21	1.281e-18	12.22	568.38				5	neutrophil mediated immunity (GO:0002446)	7.925e-20	4.57e-17	6.5	285.89
1 (2)	HIF1A		6	NELFE ENCODE	4.622e-05	0.0006603	3.83	38.24		6	Proteins Involved in Myocardial Ischemia	5.26e-21	1.281e-18	10.01	467.36				6	positive regulation of intracellular signal transduction (GO:1902533)	1.643e-19	7.897e-17	6.06	262.04
1 (2)	JUN		7	MYC CHEA	4.372e-05	0.0006603	2.67	26.8		7	Proteins Involved in Rheumatoid Arthritis	4.197e-19	7.321e-17	18.49	782.32				7	neutrophil activation involved in immune response (GO:0002283)	4.078e-19	1.68e-16	6.36	269.32
1 (2)	ESR1		8	GATA2 CHEA	0.000296	0.003543	2.21	17.97		8	Proteins Involved in HIV Type 1 Infection	1.101e-18	1.68e-16	19.44	803.72				8	neutrophil degranulation (GO:0043312)	1.913e-18	6.893e-16	6.23	254.36
1 (2)	ATF2		9	KLF4 CHEA	0.0003188	0.003543	2.06	16.55		9	Proteins Involved in Diabetic Nephropathy	1.976e-18	2.681e-16	11.48	468.17				9	regulation of inflammatory response (GO:0050727)	1.41e-16	4.516e-14	9.48	346.01
1 (3)	STAT1		10	PPARD CHEA	0.0003645	0.003633	3.1	24.55		10	Proteins Involved in Periodontitis	5.182e-18	6.327e-16	25.75	1024.73				10	response to lipopolysaccharide (GO:0032496)	3.015e-15	8.693e-13	10.52	351.64
			TRRUST Transcription Factors 2019							MSigDB Hallmark 2020									GO MolFun
			Index	Name	P-value	Adjusted p-value	Odds Ratio	Combined score		Index	Name	P-value	Adjusted p-value	Odds Ratio	Combined score				Index	Name	P-value	Adjusted p-value	Odds Ratio	Combined score
			1	NFKB1 human	3.148e-26	1.149e-23	10.58	621.47		1	TNF-alpha Signaling via NF-kB	2.14e-36	1.027e-34	18.78	1542.29				1	C-C chemokine binding (GO:0019957)	3.477e-09	1.485e-06	29.86	581.56
			2	RELA human	2.555e-25	4.662e-23	10.34	585.34		2	Inflammatory Response	2.115e-31	5.077e-30	16.42	1159.52				2	chemokine binding (GO:0019956)	4.422e-08	6.294e-06	19.9	336.95
	ATF2		3	NFKB1 mouse	3.835e-22	4.666e-20	12.17	600.38		3	Allograft Rejection	6.572e-17	1.052e-15	9.81	365.61				3	cytokine activity (GO:0005125)	4.081e-08	6.294e-06	6.19	105.37
	ESR1		4	SP1 human	9.532e-19	8.698e-17	6.37	264.24		4	Complement	5.333e-14	6.399e-13	8.49	259.47				4	C-C chemokine receptor activity (GO:0016493)	7.045e-08	7.52e-06	26.05	428.96
	HIF1A		5	JUN human	7.902e-15	5.769e-13	10.74	348.86		5	Apoptosis	4.015e-13	3.854e-12	9.27	264.52				5	chemokine receptor activity (GO:0004950)	1.81e-07	1.472e-05	21.93	340.48
	JUN		6	RELA mouse	1.465e-14	8.909e-13	12.22	389.26		6	Hypoxia	3.636e-12	2.493e-11	7.65	201.38				6	cytokine receptor binding (GO:0005126)	2.068e-07	1.472e-05	7.77	119.59
	NFKB1		7	ETS1 mouse	7.625e-13	3.976e-11	18.9	527.24		7	KRAS Signaling Up	3.636e-12	2.493e-11	7.65	201.38				7	receptor ligand activity (GO:0048018)	1.264e-06	7.713e-05	4.02	54.59
	RELA		8	HIF1A human	7.939e-12	3.269e-10	13.42	343.1		8	IL-2/STAT5 Signaling	2.523e-11	1.333e-10	7.27	177.52				8	G protein-coupled chemoattractant receptor activity (GO:0001637)	6.908e-06	0.0003687	24.66	293.06
	SP1		9	JUN mouse	8.061e-12	3.269e-10	9.76	249.37		9	Interferon Gamma Response	2.777e-11	1.333e-10	7.23	175.83				9	amyloid-beta binding (GO:0001540)	7.976e-06	0.0003784	7.57	88.88
	STAT1		10	STAT3 human	2.848e-10	1.039e-08	8.3	182.51		10	Epithelial Mesenchymal Transition	2.777e-11	1.333e-10	7.23	175.83				10	RAGE receptor binding (GO:0050786)	9.333e-06	0.0003985	47.23	546.97
	STAT3
			Transcription Factor PPIs							Reactome 2016
			Index	Name	P-value	Adjusted p-value	Odds Ratio	Combined score		Index	Name	P-value	Adjusted p-value	Odds Ratio	Combined score
			1	NFKB1	3.408e-07	6.27e-05	4.64	69.17		1	Immune System Homo sapiens R-HSA-168256	1.518e-15	1.144e-12	3.35	114.32
			2	STAT3	1.027e-06	9.45e-05	4.51	62.17		2	Hemostasis Homo sapiens R-HSA-109582	9.034e-13	3.406e-10	4.59	127.17
			3	CEBPB	5.288e-06	0.0002917	5.55	67.41		3	Innate Immune System Homo sapiens R-HSA-168249	1.673e-12	4.206e-10	3.82	103.65
			4	STAT1	6.341e-06	0.0002917	4.64	55.53		4	Chemokine receptors bind chemokines Homo sapiens R-HSA-380108	1.238e-10	2.227e-08	16.46	375.57
			5	ATF2	1.283e-05	0.0003959	4.08	45.95		5	Cell surface interactions at the vascular wall Homo sapiens R-HSA-202733	1.477e-10	2.227e-08	10.6	240.04
			6	ESR1	1.291e-05	0.0003959	2.44	27.45		6	Extracellular matrix organization Homo sapiens R-HSA-1474244	1.592e-08	2.001e-06	4.92	88.36
			7	SPI1	0.0001203	0.003162	7.05	63.61		7	Disease Homo sapiens R-HSA-1643685	2.464e-08	2.654e-06	3.19	55.83
			8	RAD21	0.000204	0.004692	3.48	29.59		8	Eukaryotic Translation Elongation Homo sapiens R-HSA-156842	3.2e-08	3.016e-06	9.39	162.08
			9	FOS	0.0005824	0.01072	3.5	26.04		9	Toll-Like Receptors Cascades Homo sapiens R-HSA-168898	1.093e-07	9.159e-06	6.72	107.73
			10	ILF3	0.0005496	0.01072	2.97	22.28		10	Toll Like Receptor 4 (TLR4) Cascade Homo sapiens R-HSA-166016	1.479e-07	1.115e-05	7.2	113.2
										NCI Nature 2016
										Index	Name	P-value	Adjusted p-value	Odds Ratio	Combined score
										1	Endogenous TLR signaling Homo sapiens d8777e16-6191-11e5-8ac5-06603eb7f303	3.477e-09	5.216e-07	29.86	581.56
										2	HIF-1-alpha transcription factor network Homo sapiens 20ef2b81-6193-11e5-8ac5-06603eb7f303	1.242e-08	9.312e-07	12.03	218.99
										3	Syndecan-4-mediated signaling events Homo sapiens 076bc549-6196-11e5-8ac5-06603eb7f303	6.729e-07	2.562e-05	17.36	246.68
										4	IL4-mediated signaling events Homo sapiens cff33f50-6193-11e5-8ac5-06603eb7f303	6.832e-07	2.562e-05	10.55	149.8
										5	AP-1 transcription factor network Homo sapiens 3ce2f9c5-6189-11e5-8ac5-06603eb7f303	2.293e-06	6.879e-05	8.96	116.41
										6	Beta2 integrin cell surface interactions Homo sapiens 95b6b434-618d-11e5-8ac5-06603eb7f303	7.496e-06	0.0001874	15.48	182.67
										7	IL6-mediated signaling events Homo sapiens e684d5d2-6193-11e5-8ac5-06603eb7f303	1.103e-05	0.0002068	10.67	121.84
										8	C-MYB transcription factor network Homo sapiens 61020228-618e-11e5-8ac5-06603eb7f303	9.787e-06	0.0002068	7.36	84.93
										9	IL12 signaling mediated by STAT4 Homo sapiens 72cf19b8-6193-11e5-8ac5-06603eb7f303	1.37e-05	0.0002284	13.69	153.31
										10	Direct p53 effectors Homo sapiens 67c3b75d-6191-11e5-8ac5-06603eb7f303	1.975e-05	0.0002962	5.27	57.13
										Panther 2016
										Index	Name	P-value	Adjusted p-value	Odds Ratio	Combined score
										1	Toll receptor signaling pathway Homo sapiens P00054	1.117e-07	3.128e-06	13.46	215.47
										2	Inflammation mediated by chemokine and cytokine signaling pathway Homo sapiens P00031	1.303e-07	3.128e-06	5.65	89.54
										3	Interleukin signaling pathway Homo sapiens P00036	1.448e-05	0.0002316	6.98	77.77
										4	CCKR signaling map ST Homo sapiens P06959	0.0001158	0.001389	4.27	38.74
										5	Apoptosis signaling pathway Homo sapiens P00006	0.001704	0.01636	4.37	27.85
										6	B cell activation Homo sapiens P00010	0.002695	0.01989	5.68	33.6
										7	PDGF signaling pathway Homo sapiens P00047	0.0029	0.01989	3.95	23.09
										8	Blood coagulation Homo sapiens P00011	0.003721	0.02232	6.93	38.79
										9	Integrin signalling pathway Homo sapiens P00034	0.005033	0.02684	3.21	16.97
										10	Pentose phosphate pathway Homo sapiens P02762	0.007412	0.02872	19.56	95.93
										PPI Hub Proteins
										Index	Name	P-value	Adjusted p-value	Odds Ratio	Combined score
										1	ACTB	3.716e-09	1.118e-06	4.71	91.42
										2	SYK	1.008e-08	1.518e-06	7.52	138.52
										3	ITGB1	3.87e-08	2.912e-06	7.37	125.75
										4	GABARAPL1	3.028e-08	2.912e-06	3.69	63.92
										5	MAPK1	1.167e-07	5.856e-06	3.87	61.78
										6	CSNK2A1	1.116e-07	5.856e-06	3.37	53.89
										7	STAT3	1.742e-07	7.491e-06	5.52	85.89
										8	PRKCA	2.044e-07	7.689e-06	3.34	51.49
										9	EGFR	4.121e-07	1.378e-05	3.48	51.23
										10	JAK2	5.291e-07	1.472e-05	5.83	84.32

## Sheet: Zimmermann Infarct DR
				Zimmermann DR				TF						Signaling						Onthology
				ENCODE and ChEA Consensus TFs from ChIP-X							Elsevier Pathway Collection								GO BioProc
				Index	Name	P-value	Adjusted p-value	Odds Ratio	Combined score		Index	Name	P-value	Adjusted p-value	Odds Ratio	Combined score			Index	Name	P-value	Adjusted p-value	Odds Ratio	Combined score
				1	MYOD1 ENCODE	9.432e-05	0.009809	2.7	25.03		1	Oxygen Shortage in Myocardial Ischemia	5.091e-11	1.6e-08	26.46	627.06			1	mitochondrial electron transport, NADH to ubiquinone (GO:0006120)	2.411e-18	2.394e-15	23.03	934.24
				2	PPARG CHEA	0.00398	0.207	1.59	8.77		2	Sarcomere Disorganization and Intracellular Calcium Overload	3.526e-13	3.325e-10	20.23	579.97			2	aerobic electron transport chain (GO:0019646)	6.379e-19	1.524e-15	12.65	530.18
				3	EZH2 ENCODE	0.1553	1	1.28	2.38		3	Ca2+ Signaling in Dilated Cardiomyopathy	8.881e-06	0.0007613	43.82	509.73			3	mitochondrial ATP synthesis coupled electron transport (GO:0042775)	1.023e-18	1.524e-15	12.35	511.69
				4	ESR1 CHEA	0.2142	1	1.35	2.07		4	Alcoholic Dilated Cardiomyopathy (Mouse Model)	3.838e-11	1.6e-08	14.73	353.32			4	mitochondrial respiratory chain complex I assembly (GO:0032981)	8.635e-15	5.145e-12	11.69	378.69
				5	CBX3 ENCODE	0.2753	1	1.4	1.8		5	Genes with Mutations in Cancer Metabolic Reprogramming (Krebs Cycle)	2.262e-05	0.001778	29.21	312.49			5	NADH dehydrogenase complex assembly (GO:0010257)	8.635e-15	5.145e-12	11.69	378.69
				6	HNF4A ENCODE	0.2447	1	1.1	1.54		6	Proteins with Altered Expression in Cancer Metabolic Reprogramming (Krebs Cycle)	4.862e-05	0.003527	21.91	217.59			6	acetyl-CoA biosynthetic process from pyruvate (GO:0006086)	0.0001179	0.01254	35.03	316.84
				7	GATA1 CHEA	0.3244	1	1.08	1.22		7	Sarcomere in Cardiomyocyte in Dilated Cardiomyopathy	5.026e-07	5.266e-05	11	159.52			7	regulation of relaxation of cardiac muscle (GO:1901897)	0.0001179	0.01254	35.03	316.84
				8	TP53 CHEA	0.3691	1	1.11	1.1		8	Cardiomyocyte Dysfunction	2.57e-08	4.039e-06	7.79	136.19			8	branched-chain amino acid catabolic process (GO:0009083)	2.357e-08	7.801e-06	17.6	309.17
				9	TCF3 ENCODE	0.3722	1	1.06	1.05		9	SIRT3 Signaling in Aging	5.276e-06	0.0004975	9.31	113.11			9	branched-chain amino acid metabolic process (GO:0009081)	2.357e-08	7.801e-06	17.6	309.17
				10	FOXM1 ENCODE	0.4109	1	1.18	1.05		10	Dilated Cardiomyopathy	2.245e-08	4.039e-06	6.13	107.88			10	regulation of cardiac muscle contraction by calcium ion signaling (GO:0010882)	4.281e-08	1.275e-05	16	271.5
				TRRUST Transcription Factors 2019							MSigDB Hallmark 2020								GO MolFun
				Index	Name	P-value	Adjusted p-value	Odds Ratio	Combined score		Index	Name	P-value	Adjusted p-value	Odds Ratio	Combined score			Index	Name	P-value	Adjusted p-value	Odds Ratio	Combined score
				1	HDGF human	0.002806	0.6238	17.5	102.8		1	Oxidative Phosphorylation	6.602e-27	3.103e-25	7.47	450.55			1	NADH dehydrogenase (quinone) activity (GO:0050136)	1.344e-15	3.802e-13	21.07	721.65
				2	HIF1A mouse	0.004554	0.6238	5.47	29.51		2	Myogenesis	5.36e-13	1.26e-11	4.49	126.9			2	NADH dehydrogenase (ubiquinone) activity (GO:0008137)	1.344e-15	3.802e-13	21.07	721.65
				3	NRF1 human	0.007242	0.6615	6.37	31.37		3	Fatty Acid Metabolism	1.691e-11	2.649e-10	4.72	117.07			3	oxidoreduction-driven active transmembrane transporter activity (GO:0015453)	1.038e-11	1.959e-09	9.34	236.17
				4	RORA mouse	0.01888	0.6801	6.56	26.04		4	Adipogenesis	4.431e-11	5.207e-10	4.07	96.93			4	NADH dehydrogenase activity (GO:0003954)	8.881e-06	0.001257	43.82	509.73
				5	ESR2 mouse	0.01158	0.6801	5.39	24.01		5	Apical Junction	0.006181	0.0581	1.96	9.95			5	CXCR3 chemokine receptor binding (GO:0048248)	0.001462	0.1379	26.25	171.33
				6	IKBKB mouse	0.02418	0.6801	5.83	21.7		6	Glycolysis	0.01258	0.09856	1.85	8.08			6	isocitrate dehydrogenase activity (GO:0004448)	0.001462	0.1379	26.25	171.33
				7	NR2F2 mouse	0.01731	0.6801	4.67	18.93		7	Bile Acid Metabolism	0.04048	0.2718	1.91	6.12			7	NAD-dependent protein deacetylase activity (GO:0034979)	0.002806	0.2052	17.5	102.8
				8	PPARGC1A mouse	0.02073	0.6801	4.38	16.96		8	Reactive Oxygen Species Pathway	0.048	0.282	2.44	7.42			8	nitric-oxide synthase binding (GO:0050998)	0.004713	0.2052	13.12	70.29
				9	CTCF human	0.02133	0.6801	3.5	13.47		9	Pperoxisome	0.1111	0.5801	1.66	3.64			9	oxidoreductase activity, acting on the aldehyde or oxo group of donors, disulfide as acceptor (GO:0016624)	0.004713	0.2052	13.12	70.29
				10	SP1 human	0.02482	0.6801	1.46	5.38		10	Coagulation	0.1292	0.6074	1.52	3.1			10	cAMP binding (GO:0030552)	0.002991	0.2052	8.75	50.88
				Transcription Factor PPIs							Reactome 2016
				Index	Name	P-value	Adjusted p-value	Odds Ratio	Combined score		Index	Name	P-value	Adjusted p-value	Odds Ratio	Combined score
				1	HDGF human	0.002806	0.6238	17.5	102.8		1	The citric acid (TCA) cycle and respiratory electron transport Homo sapiens R-HSA-1428517	3.121e-37	2.543e-34	12.2	1025.55
				2	HIF1A mouse	0.004554	0.6238	5.47	29.51		2	Respiratory electron transport, ATP synthesis by chemiosmotic coupling, and heat production by uncoupling proteins. Homo sapiens R-HSA-163200	1.874e-27	7.636e-25	12.27	755.11
				3	NRF1 human	0.007242	0.6615	6.37	31.37		3	Respiratory electron transport Homo sapiens R-HSA-611105	8.822e-21	2.397e-18	11.31	522.29
				4	RORA mouse	0.01888	0.6801	6.56	26.04		4	Complex I biogenesis Homo sapiens R-HSA-6799198	9.154e-17	1.865e-14	15.75	581.63
				5	ESR2 mouse	0.01158	0.6801	5.39	24.01		5	Metabolism Homo sapiens R-HSA-1430728	5.346e-15	8.714e-13	2.02	66.52
				6	IKBKB mouse	0.02418	0.6801	5.83	21.7		6	Citric acid cycle (TCA cycle) Homo sapiens R-HSA-71403	1.568e-14	2.13e-12	49.49	1573
				7	NR2F2 mouse	0.01731	0.6801	4.67	18.93		7	Pyruvate metabolism and Citric Acid (TCA) cycle Homo sapiens R-HSA-71406	1.58e-13	1.84e-11	12.68	373.75
				8	PPARGC1A mouse	0.02073	0.6801	4.38	16.96		8	Formation of ATP by chemiosmotic coupling Homo sapiens R-HSA-163210	1.247e-09	1.271e-07	29.35	601.64
				9	CTCF human	0.02133	0.6801	3.5	13.47		9	Branched-chain amino acid catabolism Homo sapiens R-HSA-70895	8.347e-09	7.559e-07	16.15	300.41
				10	SP1 human	0.02482	0.6801	1.46	5.38		10	Muscle contraction Homo sapiens R-HSA-397014	8.31e-07	6.772e-05	3.09	43.21
											NCI Nature 2016
											Index	Name	P-value	Adjusted p-value	Odds Ratio	Combined score
											1	VEGF and VEGFR signaling network Homo sapiens 8957818a-6196-11e5-8ac5-06603eb7f303	0.09893	0.9879	4.37	10.11
											2	Signaling mediated by p38-gamma and p38-delta Homo sapiens eef25bf2-6195-11e5-8ac5-06603eb7f303	0.1167	0.9879	3.88	8.34
											3	RhoA signaling pathway Homo sapiens 5c6b5f5c-6195-11e5-8ac5-06603eb7f303	0.09493	0.9879	2.19	5.15
											4	FOXA2 and FOXA3 transcription factor networks Homo sapiens b6933be8-6192-11e5-8ac5-06603eb7f303	0.09493	0.9879	2.19	5.15
											5	Signaling events mediated by HDAC Class III Homo sapiens a7191c08-6195-11e5-8ac5-06603eb7f303	0.1645	0.9879	2.28	4.11
											6	Ceramide signaling pathway Homo sapiens d3747df2-6190-11e5-8ac5-06603eb7f303	0.2143	0.9879	1.75	2.69
											7	Integrins in angiogenesis Homo sapiens 2ddeac89-6194-11e5-8ac5-06603eb7f303	0.1947	0.9879	1.59	2.6
											8	Glypican 3 network Homo sapiens 07762c7e-6193-11e5-8ac5-06603eb7f303	0.3597	0.9879	2.49	2.55
											9	S1P5 pathway Homo sapiens 845321c3-6195-11e5-8ac5-06603eb7f303	0.3597	0.9879	2.49	2.55
											10	Integrin-linked kinase signaling Homo sapiens 21738158-6194-11e5-8ac5-06603eb7f303	0.2259	0.9879	1.71	2.54
											Panther 2016
											Index	Name	P-value	Adjusted p-value	Odds Ratio	Combined score
											1	TCA cycle Homo sapiens P00051	4.862e-05	0.003257	21.91	217.59
											2	ATP synthesis Homo sapiens P02721	0.001462	0.04898	26.25	171.33
											3	Pyruvate metabolism Homo sapiens P02772	0.007239	0.1552	10.5	51.73
											4	Glycolysis Homo sapiens P00024	0.01158	0.1552	5.39	24.01
											5	Nicotinic acetylcholine receptor signaling pathway Homo sapiens P00044	0.01083	0.1552	2.68	12.11
											6	Asparagine and aspartate biosynthesis Homo sapiens P02730	0.0263	0.2937	11.65	42.4
											7	Cytoskeletal regulation by Rho GTPase Homo sapiens P00016	0.03509	0.3359	2.26	7.57
											8	Synaptic vesicle trafficking Homo sapiens P05734	0.1258	0.9981	2.62	5.43
											9	Coenzyme A biosynthesis Homo sapiens P02736	0.2842	0.9981	3.49	4.39
											10	P53 pathway feedback loops 1 Homo sapiens P04392	0.323	0.9981	2.91	3.29
											PPI Hub Proteins
											Index	Name	P-value	Adjusted p-value	Odds Ratio	Combined score
											1	PRKCE	1.904e-06	0.0003237	3.01	39.69
											2	DLG4	9.754e-07	0.0003237	2.32	32.15
											3	SNCA	8.664e-06	0.0009819	2.33	27.2
											4	SLC2A4	7.144e-05	0.006072	1.8	17.15
											5	YWHAB	0.0006593	0.04483	1.58	11.57
											6	GRIN2B	0.0008369	0.04742	2.17	15.4
											7	CAMK2A	0.002663	0.1293	2.23	13.23
											8	ACTB	0.0477	1	1.46	4.44
											9	PRKACA	0.05626	1	1.38	3.97
											10	EPB41	0.08446	1	1.55	3.84

## Sheet: Kaikkonen Infarct DR
Kaikkonen DR				TF						Signaling						Onthology
ENCODE and ChEA Consensus TFs from ChIP-X							Elsevier Pathway Collection								GO BioProc
Index	Name	P-value	Adjusted p-value	Odds Ratio	Combined score		Index	Name	P-value	Adjusted p-value	Odds Ratio	Combined score			Index	Name	P-value	Adjusted p-value	Odds Ratio	Combined score
1	MYOD1 ENCODE	0.0006612	0.02875	3.45	25.24		1	Alcoholic Dilated Cardiomyopathy (Mouse Model)	1.291e-20	9.775e-18	52.78	2417.23			1	fatty acid beta-oxidation (GO:0006635)	3.99e-15	9.436e-12	22	729.43
2	PPARD CHEA	0.0008713	0.02875	2.71	19.1		2	Dilated Cardiomyopathy	7.189e-18	2.721e-15	19.99	789.04			2	heart contraction (GO:0060047)	2.229e-11	1.758e-08	20.29	497.53
3	TCF3 ENCODE	0.0006288	0.02875	1.96	14.47		3	Sarcomere in Cardiomyocyte in Dilated Cardiomyopathy	1.483e-17	3.742e-15	57.53	2229.32			3	muscle contraction (GO:0006936)	1.887e-11	1.758e-08	8.58	211.95
4	PPARG CHEA	0.003728	0.07382	2	11.17		4	Cardiomyocyte Dysfunction	1.364e-15	2.581e-13	24	821.63			4	cardiac muscle contraction (GO:0060048)	4.52e-11	2.673e-08	23.39	557.25
5	HNF4A ENCODE	0.003071	0.07382	1.65	9.53		5	Sarcomere Disorganization and Intracellular Calcium Overload	8.42e-15	1.275e-12	37.61	1218.71			5	actin-myosin filament sliding (GO:0033275)	1.766e-10	5.22e-08	19.92	447.44
6	ESR1 CHEA	0.004638	0.07653	3	16.13		6	Hypertrophic Cardiomyopathy	1.761e-14	2.222e-12	13.52	428.04			6	muscle filament sliding (GO:0030049)	1.766e-10	5.22e-08	19.92	447.44
7	AR CHEA	0.006573	0.09297	1.63	8.18		7	Oxygen Shortage in Myocardial Ischemia	1.852e-12	2.003e-10	48.83	1319			7	fatty acid oxidation (GO:0019395)	1.658e-10	5.22e-08	13.88	312.51
8	NFE2L2 CHEA	0.01212	0.1499	1.59	7		8	Proteins Involved in Hypertrophic Cardiomyopathy	7.286e-09	6.894e-07	11.09	207.72			8	fatty acid catabolic process (GO:0009062)	1.305e-10	5.22e-08	12.3	279.95
9	TP63 CHEA	0.01391	0.153	1.49	6.36		9	Proteins Involved in Dilated Cardiomyopathy	1.106e-08	9.302e-07	5.98	109.48			9	striated muscle contraction (GO:0006941)	7.607e-10	1.999e-07	14	293.89
10	GATA1 CHEA	0.02781	0.2753	1.56	5.58		10	Myostatin-IGF1 Crosstalk in Skeletal Muscles in Muscular Dystrophies	2.029e-07	1.536e-05	16.18	249.39			10	aerobic electron transport chain (GO:0019646)	1.585e-09	3.748e-07	11.19	226.79
TRRUST Transcription Factors 2019							MSigDB Hallmark 2020								GO MolFun
Index	Name	P-value	Adjusted p-value	Odds Ratio	Combined score		Index	Name	P-value	Adjusted p-value	Odds Ratio	Combined score			Index	Name	P-value	Adjusted p-value	Odds Ratio	Combined score
1	NFE2L2 human	0.0002629	0.02511	16.03	132.18		1	Oxidative Phosphorylation	1.027e-24	4.723e-23	11.79	651.25			1	oxidoreduction-driven active transmembrane transporter activity (GO:0015453)	2.606e-07	0.0001168	10.15	153.91
2	SRF human	0.0001353	0.02511	12.05	107.34		2	Fatty Acid Metabolism	1.118e-21	2.572e-20	12.5	603.1			2	NAD+ binding (GO:0070403)	4.018e-06	0.0006737	30.14	374.52
3	POU3F2 human	0.0006599	0.04202	24	175.75		3	Adipogenesis	1.533e-18	2.35e-17	9.37	384.53			3	NADH dehydrogenase (quinone) activity (GO:0050136)	6.015e-06	0.0006737	12.1	145.51
4	NRF1 human	0.003261	0.08466	12	68.68		4	Myogenesis	1.103e-15	1.268e-14	8.25	284.24			4	NADH dehydrogenase (ubiquinone) activity (GO:0008137)	6.015e-06	0.0006737	12.1	145.51
5	MYOD1 mouse	0.003546	0.08466	5.35	30.18		5	Xenobiotic Metabolism	8.84e-07	8.133e-06	4.58	63.78			5	acyl-CoA dehydrogenase activity (GO:0003995)	2.041e-05	0.001828	38.49	415.73
6	PPARG mouse	0.003546	0.08466	5.35	30.18		6	Pperoxisome	5.634e-05	0.0004319	5.17	50.6			6	oxidoreductase activity, acting on the CH-OH group of donors, NAD or NADP as acceptor (GO:0016616)	7.462e-05	0.005572	5.6	53.22
7	PPARG human	0.002333	0.08466	4.82	29.22		7	Glycolysis	7.103e-05	0.0004668	3.68	35.14			7	titin binding (GO:0031432)	0.0001085	0.006942	21.38	195.19
8	CREB1 human	0.002543	0.08466	4.07	24.33		8	Bile Acid Metabolism	0.0001056	0.0006074	4.76	43.62			8	hydro-lyase activity (GO:0016836)	0.0001275	0.00714	7.05	63.25
9	NR2F2 human	0.008262	0.1279	19.15	91.86		9	UV Response Dn	0.0008026	0.004102	3.62	25.81			9	acetyl-CoA C-acyltransferase activity (GO:0003988)	0.0001645	0.00819	48	418.24
10	HEY1 human	0.008262	0.1279	19.15	91.86		10	Estrogen Response Late	0.00294	0.01127	2.82	16.46			10	cytochrome-c oxidase activity (GO:0004129)	0.0002004	0.008979	17.49	148.95
Transcription Factor PPIs							Reactome 2016
Index	Name	P-value	Adjusted p-value	Odds Ratio	Combined score		Index	Name	P-value	Adjusted p-value	Odds Ratio	Combined score
1	HTT	4.594e-08	7.075e-06	4.24	71.66		1	The citric acid (TCA) cycle and respiratory electron transport Homo sapiens R-HSA-1428517	6.057e-28	4.537e-25	15.98	1001.3
2	ESR1	0.0001289	0.009927	2.09	18.7		2	Metabolism Homo sapiens R-HSA-1430728	2.203e-25	8.249e-23	3.71	210.69
3	ATF2	0.0004157	0.02134	3.06	23.84		3	Respiratory electron transport, ATP synthesis by chemiosmotic coupling, and heat production by uncoupling proteins. Homo sapiens R-HSA-163200	1.848e-19	4.613e-17	15.04	648.71
4	TFAP2C	0.004728	0.182	10.28	55.05		4	Respiratory electron transport Homo sapiens R-HSA-611105	2.417e-12	4.525e-10	11.86	317.27
5	BCL11A	0.006536	0.1872	8.99	45.25		5	Pyruvate metabolism and Citric Acid (TCA) cycle Homo sapiens R-HSA-71406	9.701e-12	1.453e-09	18.25	462.76
6	VDR	0.007292	0.1872	3.31	16.29		6	Citric acid cycle (TCA cycle) Homo sapiens R-HSA-71403	4.613e-11	5.758e-09	43.83	1043.22
7	CLOCK	0.01929	0.3713	5.75	22.72		7	Formation of ATP by chemiosmotic coupling Homo sapiens R-HSA-163210	1.434e-08	1.534e-06	37.7	680.79
8	EP300	0.01899	0.3713	1.81	7.18		8	Mitochondrial Fatty Acid Beta-Oxidation Homo sapiens R-HSA-77289	2.395e-08	2.242e-06	33.92	595.28
9	THAP1	0.05189	0.4701	5.98	17.7		9	Muscle contraction Homo sapiens R-HSA-397014	1.325e-07	9.922e-06	4.99	79.1
10	NR1I2	0.02981	0.4701	4.79	16.84		10	Fatty acid, triacylglycerol, and ketone body metabolism Homo sapiens R-HSA-535734	1.265e-07	9.922e-06	4.75	75.39
							NCI Nature 2016
							Index	Name	P-value	Adjusted p-value	Odds Ratio	Combined score
							1	FoxO family signaling Homo sapiens d06dbbda-6192-11e5-8ac5-06603eb7f303	0.0004295	0.04424	6.89	53.46
							2	Signaling events mediated by HDAC Class III Homo sapiens a7191c08-6195-11e5-8ac5-06603eb7f303	0.001836	0.09456	8.74	55.07
							3	SHP2 signaling Homo sapiens 85755aa4-6195-11e5-8ac5-06603eb7f303	0.006236	0.2141	4.63	23.49
							4	RXR and RAR heterodimerization with other nuclear receptor Homo sapiens 6ce0a11e-6195-11e5-8ac5-06603eb7f303	0.01266	0.2315	6.85	29.94
							5	RhoA signaling pathway Homo sapiens 5c6b5f5c-6195-11e5-8ac5-06603eb7f303	0.01349	0.2315	4.69	20.18
							6	FOXA2 and FOXA3 transcription factor networks Homo sapiens b6933be8-6192-11e5-8ac5-06603eb7f303	0.01349	0.2315	4.69	20.18
							7	Notch-mediated HES/HEY network Homo sapiens 8ee56389-6194-11e5-8ac5-06603eb7f303	0.01679	0.2471	4.37	17.84
							8	Alpha-synuclein signaling Homo sapiens 588134bc-6187-11e5-8ac5-06603eb7f303	0.0275	0.3148	4.96	17.82
							9	Caspase Cascade in Apoptosis Homo sapiens b9d3ef2e-618f-11e5-8ac5-06603eb7f303	0.02634	0.3148	3.77	13.69
							10	Class I PI3K signaling events mediated by Akt Homo sapiens 046a84e6-6191-11e5-8ac5-06603eb7f303	0.03221	0.3317	4.64	15.94
							Panther 2016
							Index	Name	P-value	Adjusted p-value	Odds Ratio	Combined score
							1	TCA cycle Homo sapiens P00051	4.211e-07	2.316e-05	60.3	885.21
							2	ATP synthesis Homo sapiens P02721	0.004043	0.07413	31.93	175.93
							3	Asparagine and aspartate biosynthesis Homo sapiens P02730	0.004043	0.07413	31.93	175.93
							4	Metabotropic glutamate receptor group I pathway Homo sapiens P00041	0.01124	0.1546	7.19	32.29
							5	Cytoskeletal regulation by Rho GTPase Homo sapiens P00016	0.01453	0.1599	3.7	15.65
							6	Heme biosynthesis Homo sapiens P02746	0.0205	0.1879	10.64	41.36
							7	Insulin/IGF pathway-protein kinase B signaling cascade Homo sapiens P00033	0.03221	0.2407	4.64	15.94
							8	TGF-beta signaling pathway Homo sapiens P00052	0.03501	0.2407	2.89	9.7
							9	Glycolysis Homo sapiens P00024	0.04675	0.2469	6.38	19.55
							10	Muscarinic acetylcholine receptor 2 and 4 signaling pathway Homo sapiens P00043	0.04566	0.2469	3.99	12.33
							PPI Hub Proteins
							Index	Name	P-value	Adjusted p-value	Odds Ratio	Combined score
							1	PRKCE	8.557e-11	2.747e-08	6.42	148.88
							2	SLC2A4	1.36e-08	2.183e-06	3.14	56.91
							3	YWHAB	8.513e-07	9.109e-05	2.55	35.67
							4	ACTA1	1.678e-06	0.0001077	4.91	65.28
							5	DLG4	1.394e-06	0.0001077	3.24	43.67
							6	VCL	4.073e-05	0.002179	4.87	49.23
							7	ACTG1	5.346e-05	0.002451	3.41	33.54
							8	ACTB	8.305e-05	0.003332	2.92	27.42
							9	GRIN2B	0.0001856	0.006619	3.33	28.65
							10	SNCA	0.0004812	0.01545	2.67	20.43

## Sheet: Esposito Infarct UR
Esposito Infarct 2 h UR		https://maayanlab.cloud/Enrichr/enrich?dataset=bc5e75bf47225cfe658ff6f2034a77cb					TF						Signaling						Onthology
			ENCODE and ChEA Consensus TFs from ChIP-X							Elsevier Pathway Collection								GO BioProc
		Index	Name	P-value	Adjusted p-value	Odds Ratio	Combined score			Index	Name	P-value	Adjusted p-value	Odds Ratio	Combined score			Index	Name	P-value	Adjusted p-value	Odds Ratio	Combined score
		1	TCF3 ENCODE	1.413e-07	1.385e-05	3.65	57.64			1	Proteins Involved in Atherosclerosis	3.085e-17	2.958e-14	14.27	542.57			1	cellular response to cytokine stimulus (GO:0071345)	1.557e-09	3.022e-06	5.44	110.39
		2	ESR1 CHEA	2.439e-06	9.376e-05	7.5	96.97			2	Proteins Involved in Pulmonary Hypertension	2.095e-15	1.005e-12	14.79	499.9			2	cytokine-mediated signaling pathway (GO:0019221)	7.115e-09	6.901e-06	4.6	86.25
		3	NELFE ENCODE	2.87e-06	9.376e-05	5.88	75.06			3	Proteins Involved in Endometriosis	5.556e-11	1.332e-08	8.51	200.86			3	positive regulation of transcription, DNA-templated (GO:0045893)	2.916e-08	1.885e-05	3.37	58.42
		4	TP63 CHEA	3.856e-06	9.447e-05	2.7	33.63			4	Proteins Involved in Glioma	5.373e-11	1.332e-08	7.92	187.23			4	positive regulation of intracellular signal transduction (GO:1902533)	7.218e-08	3.501e-05	4.51	74.17
		5	TP53 CHEA	1.345e-05	0.0002636	4.63	51.92			5	Proteins Involved in Melanoma	1.522e-10	2.919e-08	8.61	194.63			5	regulation of inflammatory response (GO:0050727)	1.021e-07	3.96e-05	7.38	118.82
		6	SUZ12 CHEA	2.623e-05	0.0004285	2.37	24.98			6	Vascular Endothelial Cell Activation by Blood Coagulation Factors	3.469e-09	4.753e-07	20.25	394.38			6	regulation of pri-miRNA transcription by RNA polymerase II (GO:1902893)	2.245e-07	7.258e-05	19.69	301.38
		7	GATA2 CHEA	5.615e-05	0.0007585	2.95	28.84			7	Proteins Involved in Myocardial Ischemia	2.99e-09	4.753e-07	7.54	147.98			7	positive regulation of cell migration (GO:0030335)	3.503e-07	8.445e-05	6.03	89.65
		8	STAT3 ENCODE	7.463e-05	0.0007585	2.97	28.24			8	Proliferative Diabetic Retinopathy	5.562e-09	6.667e-07	19.05	362.13			8	transmembrane receptor protein tyrosine kinase signaling pathway (GO:0007169)	3.918e-07	8.445e-05	4.87	71.92
		9	ZMIZ1 ENCODE	6.997e-05	0.0007585	2.74	26.26			9	Proteins Involved in Chronic Obstructive Pulmonary Disease	1.044e-08	1.112e-06	9.09	167.06			9	regulation of cell population proliferation (GO:0042127)	3.428e-07	8.445e-05	3.68	54.8
		10	KLF4 CHEA	7.74e-05	0.0007585	2.66	25.18			10	Proteins Involved in Diabetic Nephropathy	1.479e-08	1.419e-06	8.81	158.79			10	regulation of cell migration (GO:0030334)	4.495e-07	8.721e-05	4.82	70.5
			TRRUST Transcription Factors 2019							MSigDB Hallmark 2020								GO MolFun
		Index	Name	P-value	Adjusted p-value	Odds Ratio	Combined score			Index	Name	P-value	Adjusted p-value	Odds Ratio	Combined score			Index	Name	P-value	Adjusted p-value	Odds Ratio	Combined score
		1	NFKB1 human	1.422e-11	4.167e-09	8.02	200.37			1	TNF-alpha Signaling via NF-kB	3.573e-34	1.393e-32	26.54	2043.92			1	MAP kinase tyrosine/serine/threonine phosphatase activity (GO:0017017)	1.652e-06	0.0001187	70.22	934.86
		2	RELA human	1.017e-10	1.491e-08	7.6	174.97			2	Hypoxia	1.303e-19	2.54e-18	15.94	692.93			2	protein tyrosine/threonine phosphatase activity (GO:0008330)	1.652e-06	0.0001187	70.22	934.86
		3	TRP53 mouse	8.36e-10	6.186e-08	10.1	211.2			3	Epithelial Mesenchymal Transition	8.722e-13	1.134e-11	11.16	309.76			3	protein tyrosine/serine/threonine phosphatase activity (GO:0008138)	1.785e-06	0.0001187	31.13	412.01
		4	NFKB1 mouse	9.708e-10	6.186e-08	8.99	186.55			4	Coagulation	4.85e-12	4.729e-11	13.56	353.34			4	DNA-binding transcription activator activity, RNA polymerase II-specific (GO:0001228)	8.325e-07	0.0001187	5.19	72.71
		5	SP1 human	1.056e-09	6.186e-08	5.57	115.06			5	IL-2/STAT5 Signaling	9.318e-11	7.268e-10	9.75	225.17			5	MAP kinase phosphatase activity (GO:0033549)	3.836e-06	0.0002041	52.66	656.72
		6	ETS1 mouse	4.767e-09	2.328e-07	19.43	372.39			6	Inflammatory Response	8.709e-09	5.661e-08	8.3	153.99			6	mitogen-activated protein kinase binding (GO:0051019)	7.621e-06	0.0003379	22.04	259.74
		7	ATF2 human	1.85e-08	7.743e-07	29.94	533.13			7	Interferon Gamma Response	7.222e-08	3.521e-07	7.62	125.3			7	RNA polymerase II-specific DNA-binding transcription factor binding (GO:0061629)	0.0005116	0.01755	4.69	35.53
		8	JUN mouse	5.582e-08	2.045e-06	9.97	166.52			8	p53 Pathway	7.222e-08	3.521e-07	7.62	125.3			8	sequence-specific double-stranded DNA binding (GO:1990837)	0.0005279	0.01755	2.67	20.16
		9	JUN human	2.09e-07	6.803e-06	8.66	133.24			9	KRAS Signaling Up	5.509e-07	2.387e-06	6.96	100.27			9	procollagen-proline 4-dioxygenase activity (GO:0004656)	0.0008995	0.02393	69.49	487.39
		10	RELA mouse	2.644e-07	7.747e-06	9.75	147.67			10	Apoptosis	3.639e-06	1.419e-05	7.15	89.58			10	transcription cis-regulatory region binding (GO:0000976)	0.0008792	0.02393	2.83	19.94
			Transcription Factor PPIs							Reactome 2016
		Index	Name	P-value	Adjusted p-value	Odds Ratio	Combined score			Index	Name	P-value	Adjusted p-value	Odds Ratio	Combined score
		1	STAT6	0.000148	0.009518	8.27	72.89			1	Extracellular matrix organization Homo sapiens R-HSA-1474244	1.04e-07	4.41e-05	6.18	99.35
		2	SPI1	0.0004304	0.009518	8.66	67.09			2	Dissolution of Fibrin Clot Homo sapiens R-HSA-75205	5.5e-06	0.001166	46.81	566.86
		3	NFKB1	0.0001793	0.009518	4.41	38			3	Cytokine Signaling in Immune system Homo sapiens R-HSA-1280215	8.825e-06	0.001247	3.51	40.85
		4	ATF2	0.0004899	0.009518	4.22	32.19			4	RAF-independent MAPK1/3 activation Homo sapiens R-HSA-112409	6.318e-05	0.006131	22.16	214.28
		5	SMAD3	0.0002844	0.009518	3.57	29.16			5	Immune System Homo sapiens R-HSA-168256	7.23e-05	0.006131	2.32	22.15
		6	HDAC2	0.0003779	0.009518	3.45	27.23			6	Hemostasis Homo sapiens R-HSA-109582	8.934e-05	0.006313	3.27	30.47
		7	TP53	0.0003829	0.009518	2.85	22.43			7	EPH-Ephrin signaling Homo sapiens R-HSA-2682334	0.0003098	0.0146	7.15	57.75
		8	STAT1	0.0006279	0.01024	4.54	33.46			8	Class A/1 (Rhodopsin-like receptors) Homo sapiens R-HSA-373076	0.0003013	0.0146	3.8	30.79
		9	EP300	0.0006779	0.01024	3.05	22.29			9	Gastrin-CREB signalling pathway via PKC and MAPK Homo sapiens R-HSA-881907	0.0002887	0.0146	3.36	27.39
		10	JUND	0.0008277	0.01126	10.51	74.62			10	Signaling by Interleukins Homo sapiens R-HSA-449147	0.0004238	0.01797	3.41	26.47
										NCI Nature 2016
										Index	Name	P-value	Adjusted p-value	Odds Ratio	Combined score
										1	AP-1 transcription factor network Homo sapiens 3ce2f9c5-6189-11e5-8ac5-06603eb7f303	9.434e-14	1.255e-11	25.62	768.28
										2	ATF-2 transcription factor network Homo sapiens c76c900a-618a-11e5-8ac5-06603eb7f303	7.925e-08	5.27e-06	17.18	280.92
										3	Beta2 integrin cell surface interactions Homo sapiens 95b6b434-618d-11e5-8ac5-06603eb7f303	2.861e-07	9.512e-06	27.75	418.09
										4	Calcineurin-regulated NFAT-dependent transcription in lymphocytes Homo sapiens 0439e9da-618f-11e5-8ac5-06603eb7f303	2.626e-07	9.512e-06	19.18	290.62
										5	Validated transcriptional targets of AP1 family members Fra1 and Fra2 Homo sapiens 76d028a7-6196-11e5-8ac5-06603eb7f303	9.319e-07	2.479e-05	22	305.51
										6	amb2 Integrin signaling Homo sapiens 5d4f90b6-6188-11e5-8ac5-06603eb7f303	2.118e-06	4.694e-05	18.76	245.12
										7	Direct p53 effectors Homo sapiens 67c3b75d-6191-11e5-8ac5-06603eb7f303	6.732e-06	0.0001279	7.62	90.76
										8	HIF-1-alpha transcription factor network Homo sapiens 20ef2b81-6193-11e5-8ac5-06603eb7f303	4.076e-05	0.0006776	10.62	107.32
										9	Beta3 integrin cell surface interactions Homo sapiens c2800165-618d-11e5-8ac5-06603eb7f303	5.54e-05	0.0008187	13.91	136.34
										10	IL6-mediated signaling events Homo sapiens e684d5d2-6193-11e5-8ac5-06603eb7f303	7.708e-05	0.001025	12.89	122.09
										Panther 2016
										Index	Name	P-value	Adjusted p-value	Odds Ratio	Combined score
										1	CCKR signaling map ST Homo sapiens P06959	3.171e-05	0.001173	6.2	64.18
										2	Plasminogen activating cascade Homo sapiens P00050	0.000364	0.005805	26.19	207.35
										3	Blood coagulation Homo sapiens P00011	0.0004707	0.005805	12.37	94.8
										4	Angiogenesis Homo sapiens P00005	0.002519	0.01864	4.67	27.92
										5	Inflammation mediated by chemokine and cytokine signaling pathway Homo sapiens P00031	0.002304	0.01864	4.1	24.92
										6	Huntington disease Homo sapiens P00029	0.006944	0.04282	4.42	21.99
										7	Interleukin signaling pathway Homo sapiens P00036	0.009482	0.05012	5.12	23.84
										8	B cell activation Homo sapiens P00010	0.01744	0.08065	5.81	23.51
										9	PDGF signaling pathway Homo sapiens P00047	0.02292	0.09422	3.88	14.65
										10	Nicotinic acetylcholine receptor signaling pathway Homo sapiens P00044	0.02768	0.1024	4.82	17.29
										PPI Hub Proteins
										Index	Name	P-value	Adjusted p-value	Odds Ratio	Combined score
										1	MAPK1	2.051e-06	0.0002656	4.53	59.28
										2	PRKCA	1.448e-06	0.0002656	4.01	53.92
										3	PRKCD	6.899e-06	0.0005956	6.62	78.7
										4	MAPK3	1.692e-05	0.001095	4.52	49.7
										5	IKBKB	3.827e-05	0.001982	6.04	61.43
										6	HSPA1A	8.093e-05	0.002667	6.24	58.82
										7	HSP90AA1	8.237e-05	0.002667	4.87	45.8
										8	UBC	6.914e-05	0.002667	3.35	32.05
										9	PRKCE	0.0001067	0.003072	5.25	47.97
										10	SYK	0.0003466	0.007969	5.77	45.99

## Sheet: Esposito Infarct DR
	ENCODE and ChEA Consensus TFs from ChIP-X							Elsevier Pathway Collection								GO BioProc
Index	Name	P-value	Adjusted p-value	Odds Ratio	Combined score			Index	Name	P-value	Adjusted p-value	Odds Ratio	Combined score			Index	Name	P-value	Adjusted p-value	Odds Ratio	Combined score
1	YY1 ENCODE	1.493e-08	1.553e-06	2.07	37.21			1	Proteins Involved in Dilated Cardiomyopathy	7.865e-05	0.04145	4.14	39.13			1	mitochondrion organization (GO:0007005)	8.798e-10	1.833e-06	6.64	138.49
2	TAF1 ENCODE	1.432e-05	0.0007445	1.7	18.99			2	Ca2+ Cytosolic Overload	0.001639	0.1665	15.78	101.18			2	mitochondrial translation (GO:0032543)	1.056e-08	1.1e-05	8.3	152.47
3	RCOR1 ENCODE	0.0008408	0.02915	2.08	14.74			3	CFTR in Sperm Capacitation and Acrosome Reaction	0.002057	0.1665	14.34	88.72			3	translational elongation (GO:0006414)	5.978e-07	0.0004151	7	100.3
4	AR CHEA	0.001577	0.03553	1.8	11.6			4	MTOR/TP53 Regulates Cell Metabolism	0.001761	0.1665	8.78	55.69			4	mitochondrial translational elongation (GO:0070125)	8.816e-07	0.0004591	7.55	105.29
5	E2F6 ENCODE	0.001708	0.03553	1.47	9.4			5	Cardiovascular Effects in Hyperthyroidism	0.0007783	0.1665	7.77	55.59			5	regulation of release of sequestered calcium ion into cytosol by sarcoplasmic reticulum (GO:0010880)	3.267e-06	0.001361	18.7	236.25
6	NR2C2 ENCODE	0.002727	0.04727	2.39	14.13			6	Metabolic Reprogramming in Cancer: Overview	0.001169	0.1665	5.57	37.59			6	mitochondrial translational termination (GO:0070126)	6.651e-06	0.002309	6.76	80.58
7	CHD1 ENCODE	0.003226	0.04793	1.96	11.23			7	Cardiomyocyte Dysfunction	0.002212	0.1665	6	36.67			7	translational termination (GO:0006415)	1.313e-05	0.003908	6.21	69.77
8	UBTF ENCODE	0.003723	0.0484	1.59	8.87			8	Alcoholic Dilated Cardiomyopathy (Mouse Model)	0.00327	0.2154	7.27	41.58			8	cellular response to leucine starvation (GO:1990253)	2.36e-05	0.006146	35.16	374.57
9	ERG CHEA	0.005958	0.06885	3.12	15.96			9	Brain Cell Necrosis in Vascular Dementia	0.005029	0.2651	26.23	138.82			9	phosphatidic acid biosynthetic process (GO:0006654)	2.976e-05	0.006887	9.06	94.44
10	BRCA1 ENCODE	0.006633	0.06899	1.4	7.01			10	Neurons Necrosis Caused by Energy Deficiency	0.005029	0.2651	26.23	138.82			10	axonal transport of mitochondrion (GO:0019896)	3.654e-05	0.007402	30.13	307.88
	TRRUST Transcription Factors 2019							MSigDB Hallmark 2020								GO MolFun
Index	Name	P-value	Adjusted p-value	Odds Ratio	Combined score			Index	Name	P-value	Adjusted p-value	Odds Ratio	Combined score			Index	Name	P-value	Adjusted p-value	Odds Ratio	Combined score
1	HEY1 human	0.0002181	0.02181	39.45	332.59			1	Oxidative Phosphorylation	2.56e-07	1.05e-05	5.03	76.35			1	lysophosphatidic acid acyltransferase activity (GO:0042171)	0.0001424	0.05582	19.17	169.8
2	PPARG mouse	0.00242	0.121	5.86	35.32			2	Adipogenesis	2.714e-05	0.0005564	4.04	42.5			2	oxidoreductase activity, acting on a sulfur group of donors, disulfide as acceptor (GO:0016671)	0.003395	0.1725	34.98	198.85
3	HEY1 mouse	0.005029	0.1676	26.23	138.82			3	Fatty Acid Metabolism	0.01018	0.112	2.82	12.95			3	1-acylglycerol-3-phosphate O-acyltransferase activity (GO:0003841)	0.001639	0.1725	15.78	101.18
4	SRF human	0.01116	0.2789	7.17	32.22			4	Estrogen Response Early	0.01366	0.112	2.5	10.71			4	translation elongation factor activity (GO:0003746)	0.002057	0.1725	14.34	88.72
5	PAX6 human	0.01733	0.3466	11.65	47.26			5	Myogenesis	0.01366	0.112	2.5	10.71			5	ubiquitin protein ligase binding (GO:0031625)	0.001605	0.1725	2.75	17.71
6	NRF1 human	0.03149	0.4884	8.07	27.9			6	mTORC1 Signaling	0.03583	0.2098	2.2	7.32			6	ubiquitin-like protein ligase binding (GO:0044389)	0.002763	0.1725	2.58	15.18
7	PBX2 human	0.1076	0.4884	10.46	23.32			7	Myc Targets V1	0.03583	0.2098	2.2	7.32			7	ubiquitin-protein transferase activity (GO:0004842)	0.003234	0.1725	2.28	13.05
8	FOXO4 human	0.1076	0.4884	10.46	23.32			8	Pperoxisome	0.04658	0.2387	2.66	8.15			8	protein kinase binding (GO:0019901)	0.003519	0.1725	2.09	11.82
9	HDGF human	0.1076	0.4884	10.46	23.32			9	UV Response Dn	0.05489	0.2501	2.29	6.65			9	CoA carboxylase activity (GO:0016421)	0.005029	0.1787	26.23	138.82
10	MBD1 human	0.1076	0.4884	10.46	23.32			10	Reactive Oxygen Species Pathway	0.06443	0.2642	3.42	9.39			10	ankyrin binding (GO:0030506)	0.005107	0.1787	9.86	52.01
	Transcription Factor PPIs							Reactome 2016
Index	Name	P-value	Adjusted p-value	Odds Ratio	Combined score			Index	Name	P-value	Adjusted p-value	Odds Ratio	Combined score
1	PPARGC1A	0.00127	0.08214	5.47	36.48			1	Metabolism Homo sapiens R-HSA-1430728	1.778e-07	0.0001118	2.13	33.17
2	VDR	0.001057	0.08214	4.2	28.79			2	Mitochondrial translation Homo sapiens R-HSA-5368287	9.876e-07	0.0002248	7.46	103.1
3	PPARG	0.001579	0.08214	3.93	25.34			3	Organelle biogenesis and maintenance Homo sapiens R-HSA-1852241	1.072e-06	0.0002248	3.75	51.5
4	AR	0.001956	0.08214	2.69	16.77			4	Antigen processing: Ubiquitination & Proteasome degradation Homo sapiens R-HSA-983168	2.306e-06	0.0003626	4.03	52.27
5	RARA	0.005987	0.1437	2.87	14.71			5	Mitochondrial translation elongation Homo sapiens R-HSA-5389840	3.925e-06	0.0004937	7.22	89.85
6	RNF2	0.005987	0.1437	2.87	14.71			6	Glyoxylate metabolism and glycine degradation Homo sapiens R-HSA-389661	5.552e-06	0.0005821	16.73	202.49
7	NR3C1	0.005755	0.1437	2.56	13.22			7	The citric acid (TCA) cycle and respiratory electron transport Homo sapiens R-HSA-1428517	6.656e-06	0.0005981	4.98	59.41
8	TAL1	0.007509	0.1462	4.39	21.5			8	Class I MHC mediated antigen processing & presentation Homo sapiens R-HSA-983169	2.074e-05	0.001631	3.39	36.53
9	ESR1	0.00783	0.1462	1.72	8.35			9	Mitochondrial translation termination Homo sapiens R-HSA-5419276	2.834e-05	0.001981	6.39	66.93
10	HNF4A	0.01081	0.1816	3.99	18.08			10	PKB-mediated events Homo sapiens R-HSA-109703	9.486e-05	0.005967	9.34	86.55
								NCI Nature 2016
								Index	Name	P-value	Adjusted p-value	Odds Ratio	Combined score
								1	EGFR-dependent Endothelin signaling events Homo sapiens d4563605-6191-11e5-8ac5-06603eb7f303	0.01163	0.2236	14.99	66.75
								2	Signaling events mediated by HDAC Class III Homo sapiens a7191c08-6195-11e5-8ac5-06603eb7f303	0.01244	0.2236	6.85	30.07
								3	Insulin-mediated glucose transport Homo sapiens 145e3376-6194-11e5-8ac5-06603eb7f303	0.0138	0.2236	6.57	28.13
								4	Retinoic acid receptors-mediated signaling Homo sapiens 5797691b-6195-11e5-8ac5-06603eb7f303	0.01525	0.2236	6.31	26.38
								5	LKB1 signaling events Homo sapiens 4623bf6d-6194-11e5-8ac5-06603eb7f303	0.01161	0.2236	4.9	21.82
								6	Notch-mediated HES/HEY network Homo sapiens 8ee56389-6194-11e5-8ac5-06603eb7f303	0.01248	0.2236	4.78	20.98
								7	LPA4-mediated signaling events Homo sapiens 53b0602f-6194-11e5-8ac5-06603eb7f303	0.03149	0.3001	8.07	27.9
								8	ErbB receptor signaling network Homo sapiens 2c26d51f-6192-11e5-8ac5-06603eb7f303	0.03149	0.3001	8.07	27.9
								9	Beta5 beta6 beta7 and beta8 integrin cell surface interactions Homo sapiens 108637d6-618e-11e5-8ac5-06603eb7f303	0.0398	0.3001	6.99	22.54
								10	ErbB4 signaling events Homo sapiens 6104ebb2-6192-11e5-8ac5-06603eb7f303	0.03424	0.3001	4.5	15.19
								Panther 2016
								Index	Name	P-value	Adjusted p-value	Odds Ratio	Combined score
								1	Histamine H2 receptor mediated signaling pathway Homo sapiens P04386	0.01163	0.1209	14.99	66.75
								2	TCA cycle Homo sapiens P00051	0.01163	0.1209	14.99	66.75
								3	Beta1 adrenergic receptor signaling pathway Homo sapiens P04377	0.001761	0.04579	8.78	55.69
								4	Heterotrimeric G-protein signaling pathway-Gi alpha and Gs alpha mediated pathway Homo sapiens P00026	0.0001456	0.007571	4.56	40.25
								5	GABA-B receptor II signaling Homo sapiens P05731	0.004062	0.07041	6.8	37.42
								6	Beta2 adrenergic receptor signaling pathway Homo sapiens P04378	0.01525	0.1321	6.31	26.38
								7	Coenzyme A biosynthesis Homo sapiens P02736	0.1076	0.3534	10.46	23.32
								8	Enkephalin release Homo sapiens P05913	0.0398	0.2433	6.99	22.54
								9	Hedgehog signaling pathway Homo sapiens P00025	0.04423	0.2433	6.55	20.44
								10	P53 pathway feedback loops 1 Homo sapiens P04392	0.1244	0.3806	8.72	18.17
								PPI Hub Proteins
								Index	Name	P-value	Adjusted p-value	Odds Ratio	Combined score
								1	PRKACA	0.0007192	0.2194	2.43	17.57
								2	AR	0.002268	0.3459	2.77	16.85
								3	SGK1	0.004053	0.3929	3.34	18.38
								4	RPS6KA3	0.005153	0.3929	2.22	11.71
								5	CUL1	0.00786	0.4794	2.96	14.35
								6	PRKACB	0.01737	0.8828	2.55	10.33
								7	COPS6	0.02132	0.8908	2.64	10.16
								8	DLG4	0.02337	0.8908	1.88	7.07
								9	SMURF1	0.03751	1	2.53	8.3
								10	PPP1CA	0.05951	1	2.08	5.88

[truncated: 17 more sheets: Chilukoti Infarct UR, Chilukoti Infarct DR, Chilukoti Border UR, Chilukoti Border DR, Hinkle Border UR, Hinkle Border DR, Lukovic 3h Infarct UR, Lukovic 3d Infarct UR, Lukovic 3h Border UR, Lukovic 3d Border UR, Lukovic 3h Infarct DR, Lukovic 3d Infarct DR, Lukovic 3h Border DR, Pavo Border UR, Pavo Infarct UR, Pavo Infarct DR, Pavo Border DR]
